# Supplementary material for: Distributed representations of prediction error signals across the cortical hierarchy are synergistic
Source: Nat Commun. 2024 May 10;15:3941. doi: 10.1038/s41467-024-48329-7 (PMC11087548; doi:10.1038/s41467-024-48329-7)
Supplement: Supplementary file 4 — Source Data [file 41467_2024_48329_MOESM4_ESM.xlsx]

## Sheet: Figure 2d
MI-BB (Temporal)	Kr	Go	Fr		MI-BB (Frontal)	Kr	Go	Fr
	-4.76455e-05	0.000842123	-0.000465205			0.000349097	-0.000448146	0.00366716
	3.38944e-05	0.00148768	-0.000497526			-0.000369586	-0.000490773	0.00357088
	0.00101862	0.00188845	-0.000496006			-0.000271244	-0.000379252	0.00174878
	0.000932281	0.00160118	-0.000297349			-0.00042311	-0.000231649	-5.23093e-05
	0.00224308	0.00116604	0.000183162			-5.89772e-05	0.000101235	-0.000966339
	0.000518648	3.51525e-05	-0.000190641			-0.000456353	9.47955e-05	-0.000908391
	0.000407261	-0.00024357	-0.000284187			-0.000416613	-2.61543e-05	-0.000918934
	0.000499717	-0.000170407	-0.000281068			-0.000177871	-0.000441628	-0.000905067
	0.00116629	6.01474e-05	0.000207912			-0.000459291	-0.000159126	0.000990272
	0.00161904	0.00116303	0.00051347			-0.000440394	0.00108919	0.000939537
	0.00101836	0.00130921	0.00112753			-0.000339824	0.00111217	0.000768286
	0.0011938	0.00165532	0.000731485			-0.000242554	0.00137615	0.00287263
	0.00130977	0.000638701	0.000504967			-0.000164986	0.000229675	0.00155587
	0.000896075	-0.00042727	0.000671844			0.000337295	-0.000438221	0.00191117
	0.00194362	-0.000221064	8.66005e-05			0.000845611	-0.000116643	0.000375719
	0.00259072	0.00107997	0.00192515			0.000298811	0.00108563	0.000564195
	0.00129273	0.00058808	0.000443524			0.000227795	0.000899419	-0.000185034
	0.00247287	0.000701706	-7.18739e-05			-0.000144036	0.000630578	-0.000483454
	0.000515373	0.000227207	-0.000493371			-0.000388807	0.000437038	-0.000776302
	0.000244308	0.000524324	-0.000369398			-0.000157204	0.000609839	-0.000980882
	-2.25319e-05	0.000760046	-0.000440588			-7.97211e-05	0.0010929	-0.000864547
	0.000235574	0.000377135	-0.000261299			-1.34506e-05	0.00122809	-0.000148973
	0.00129448	0.000146056	0.000821423			-0.000141202	0.000583218	0.000571339
	0.00103484	0.000155173	-0.000396961			0.000443294	-0.000156347	0.00122651
	5.80618e-05	0.000617746	-0.000290504			-0.000493433	-0.000446823	0.000445407
	0.000855359	-0.000447275	-0.00035003			-0.000323771	-0.000423169	0.00412885
	0.00102906	-0.000399502	-0.000490301			-0.000284222	-0.000427221	0.00230009
	-0.000427805	-0.000378068	-0.000417416			0.000931396	-0.000466716	0.00226851
	-0.000273339	-0.000427735	-5.51242e-05			0.000342326	-0.000444879	0.00157978
	0.000350087	0.000990826	-0.000275942			0.000121738	-5.47969e-05	-0.000529037
	-0.000271114	0.000340233	0.000307943			-0.000214707	-8.5041e-05	0.000495707
	-7.55599e-06	2.91087e-05	0.00085403			-0.000212079	-0.0004949	0.000712168
	-0.000156391	0.000149177	0.000685472			-3.58026e-05	-0.000296137	0.000828385
	7.78476e-05	0.00011006	0.00113425			-8.0833e-07	-0.000182037	0.00324237
	0.000615057	-0.000203202	0.0013539			-0.000134424	4.89541e-05	0.00142647
	0.000418413	-0.000415714	0.000550315			0.000495106	-0.000167813	0.000446377
	-0.000118121	-0.000386677	-0.000347955			-0.000328834	-2.36089e-05	0.000215198
	0.00028981	0.000436163	2.63536e-05			-0.00043368	0.00110146	0.000919791
	-0.000119132	0.000284442	-0.000339396			-8.90644e-05	0.00100218	0.000424519
	0.000818994	0.000539524	-0.000477025			0.000175662	0.000356508	-0.000760448
	0.00131024	0.000584693	-0.00036659			0.00060817	-0.000358176	-0.000129193
	0.000707274	0.000426181	-0.000215911			-0.00012001	-0.00041059	0.00063427
	0.00112378	-5.43238e-06	-0.000464245			-0.000455534	-0.000275233	0.000268867
	0.000522147	0.000159957	-0.000471757			0.000200966	0.000376306	-0.00053557
	0.000253128	-0.000426646	-0.00027595			0.000187425	-0.000112152	-0.00011949
	-7.47235e-05	-0.00046151	-0.000182775			0.000126186	-0.000258327	-0.000588846
	0.000278726	-0.000395037	-0.000289071			0.000400147	-0.000274333	0.00136639
	0.000181368	-0.000364591	-0.000264117			-0.000428996	-0.000423353	0.00258905
	0.000698404	0.000127928	-0.000408558			-0.000382073	-0.000481578	0.0013396
	0.000887927	-0.00020638	-0.000219508			0.000494789	-0.000479898	0.000769072
	0.000162355	1.84963e-05	-0.000162201			0.000887739	-0.000360938	-0.000887538
	-0.000160005	0.000200114	-0.000403726			0.00144475	-0.000437424	-0.000801756
	-2.55442e-05	1.24287e-05	-0.000246808			0.00161449	-0.000494951	-0.000935533
	0.000650164	0.000166645	0.000234809			0.000988251	-0.000176323	-0.000931764
	0.000840014	2.86317e-05	0.000171353			-7.73034e-05	-3.83945e-05	-0.000565211
	-2.96672e-05	0.000241214	0.000182037			-0.000344766	-0.000375531	-0.000789223
	9.38017e-05	0.00105358	-0.000273441			-0.000275192	7.20439e-05	-0.000844887
	0.000184872	8.52734e-05	-0.000297099			-0.000157896	-0.000458161	8.65992e-06
	0.000552987	0.000785226	-2.51936e-05			1.3831e-05	-0.000451419	0.00118089
	0.00169396	0.000218892	0.000624254			0.000395897	-0.000438846	0.000160432
	0.00159577	-0.000290867	-0.000337722			0.000498645	-0.000411888	-0.00065139
	0.00162105	-0.000288827	-0.000339265			-0.000278869	-0.000276738	6.25128e-05
	0.00173011	-8.01663e-05	-0.000449154			-0.000323686	2.1256e-05	0.000613208
	0.000515898	-0.00025132	-0.000488128			0.00046539	-0.000362032	0.00145942
	0.00113771	-0.000405559	-0.000383658			-0.000353847	-0.000314188	0.000109965
	0.0018411	-0.000488852	-0.000408314			-0.000101754	-0.000409219	0.00133815
	0.00121354	-0.000479592	-0.000209035			-0.000455605	-0.000398652	-0.000413315
	0.000665423	-0.000241618	0.000951885			-0.000388009	0.000641571	-0.000929472
	0.00019073	-0.00033726	0.000588302			8.10644e-06	0.000643171	-0.000800804
	0.000463184	-0.000106393	0.000171842			-0.000408431	7.34854e-06	0.000738075
	0.000572027	-6.43265e-05	0.000498776			-0.000189862	-7.59467e-05	0.000112104
	2.61272e-05	0.00038778	0.000522658			0.000422878	0.000216277	-0.000776486
	-7.58816e-06	0.000946659	0.000827578			-1.46217e-05	0.00121807	-0.000728729
	-0.000177683	0.000616179	0.00138153			-0.000205728	0.00133907	-0.000149953
	0.00202955	0.000855441	0.000778506			-0.000268945	0.00127331	-0.000149728
	0.00190316	0.00170172	0.000355174			0.000661201	0.000901421	-0.000570144
	0.000867201	0.000717219	0.000149074			0.000336579	0.000845901	-0.000923361
	0.000465564	0.0027869	-5.3967e-05			-5.58054e-05	0.00158191	-0.00073747
	7.7471e-05	0.00313623	-0.0002562			0.000328982	0.00102022	-0.000598629
	0.000351969	0.00176892	-0.000270787			-0.000111593	0.000544512	-0.000292201
	0.000138151	0.00143853	-0.000410172			-0.000191645	0.000102119	-0.000678577
	0.000759655	0.000288893	-0.000270177			8.03829e-05	-0.000318843	-0.000691198
	0.00175909	-0.000421859	3.60974e-05			5.94699e-05	-0.000393314	-0.000246667
	0.00129187	0.000459301	-0.000357425			8.64788e-05	-3.58793e-05	-5.19337e-05
	0.00100786	0.00077863	0.000182863			-0.000361412	-0.000157149	-0.000879635
	0.000755969	0.0014878	4.14702e-05			0.000561666	-2.21325e-05	-0.000926887
	0.000112677	0.00158425	0.000438893			0.000155962	-0.000167859	-0.000889611
	0.000534263	-8.81298e-05	0.000105293			-0.00036741	-0.000423858	7.2296e-05
	0.000430175	-0.000206219	6.59522e-05			0.000265889	-0.000312331	-9.55815e-05
	0.000722572	-4.67711e-05	8.85312e-05			-0.000202112	-0.00028927	-0.000194969
	2.8167e-05	-0.000170344	2.63427e-05			-0.000156689	-0.000351257	-0.000125919
	-0.000485239	0.000130828	-0.00018066			0.00135341	-0.000214067	0.00018526
	-0.000418848	-0.000244591	-0.000420212			-0.000352035	-0.000399953	0.00122702
	-0.000303649	-0.000130015	-0.000131317			-0.000379942	-0.000282654	0.00122105
	7.48924e-05	7.95108e-05	-0.000415163			-1.67445e-05	-1.10176e-05	-0.000281616
	-7.45107e-05	-0.000220027	-0.000424877			0.000159841	-0.000254603	-0.000242071
	8.9394e-05	0.000709431	-0.000278044			-0.000213263	0.0002785	-0.000976034
	0.000432955	0.000997646	-0.000431003			-0.000388328	0.00075965	-0.000432405
	0.000120656	0.000596215	-0.000183257			-0.000128547	-0.000106261	-0.000296308
	-0.000300555	0.000365077	-8.11466e-05			0.00012989	-0.000372295	-9.32735e-05
	-0.000449794	4.34723e-05	-0.000432838			-0.00032596	-0.000206896	2.12758e-05
	-0.00037867	0.000518744	-9.47991e-05			0.000148739	-8.96885e-05	0.000922792
	-0.000310597	0.00159047	0.000589041			-0.000270096	-0.000401679	-0.000206456
	-0.000169476	0.000676894	-0.00019543			-0.000250479	-0.000239496	-0.000295696
	-0.000155268	9.05965e-05	7.7372e-05			0.000373354	8.72026e-05	-0.000141757
	-0.000430239	0.000540575	0.000305638			0.00121762	0.000410188	-0.000755638
	-0.000395427	0.000115053	0.000157192			0.00176048	0.000428424	0.000142547
	-0.000384114	0.000346752	-0.000188404			0.00402375	-0.000216422	0.00208022
	-0.000488889	-0.000290292	-0.000440345			0.00439968	-0.00039386	0.00286363
	-0.000408298	-0.000138013	-0.000249005			0.00496664	-0.000251742	0.00526174
	-2.9641e-05	-0.000241751	0.000521758			0.00526223	-0.000497757	0.00886751
	3.66453e-05	0.000241383	0.000171921			0.00646671	-0.000160495	0.0094847
	4.91657e-05	0.000471925	0.000490395			0.00738657	3.93135e-06	0.0057829
	0.000376995	-9.71353e-05	-9.70654e-05			0.0060645	-0.000498293	0.00267344
	-2.82328e-05	-0.000225024	-0.000480161			0.00413487	-0.000469664	0.001127
	0.000365652	5.67045e-05	-0.000452147			0.00217334	-0.000376682	0.00155356
	0.000741731	-0.000144074	-0.000495397			-3.12938e-05	-0.0003489	0.00155128
	0.00154728	0.000146759	-0.000432837			-0.00021721	-0.000421215	0.000247019
	0.00218039	0.000725287	-0.000497594			-0.000120328	-0.000473503	-0.000150759
	0.00286517	0.00097205	-0.000165871			-0.000446103	-0.000403739	0.000373292
	0.0049472	0.00041956	0.000193869			-0.000493283	-0.000389006	0.00082296
	0.00574076	0.000452966	-0.000299162			-0.00022355	-0.000185278	0.000703144
	0.00424908	0.00191362	-0.000454219			0.000202286	-0.000446244	-0.000575522
	0.00597914	0.00295645	-0.000463804			6.6788e-05	-0.000306319	-0.000596952
	0.00720774	0.00422942	-0.000408522			0.00120171	0.000452178	-0.000266039
	0.00600728	0.00449879	0.000241867			0.00121445	0.000294324	0.000277799
	0.00666098	0.00494219	0.000800017			0.000416717	9.53478e-05	7.41143e-05
	0.00727754	0.00425102	-0.000210316			0.00137147	-0.000254925	0.00197532
	0.00849753	0.00288882	-0.000499902			0.0004509	-0.000344655	0.00302494
	0.00952493	0.00409528	-0.000326472			-0.000119309	0.000495395	0.00110529
	0.00899247	0.00350241	-0.000289627			0.000829873	0.000308884	0.00109975
	0.00876284	0.00322182	0.000819631			0.00129851	0.00120002	0.000974502
	0.00624472	0.0019411	0.000364729			0.00103528	0.00154677	0.00115155
	0.00482623	0.00195154	0.000401561			-0.000144972	0.00184972	0.00292009
	0.00525536	0.00213276	0.00152761			0.000134849	0.00208869	0.00109808
	0.00648696	0.000980057	8.07091e-06			6.26709e-05	0.00124735	0.000598272
	0.00602327	0.00118843	0.00104624			-0.000184604	0.0015473	-0.000158058
	0.00739525	0.000787316	0.000685217			-0.000198421	0.00102211	0.00189147
	0.00991295	0.000758669	-0.000359202			0.000685113	0.00125585	0.00168536
	0.00888997	0.00244539	0.00073519			0.00163573	0.00307538	0.00209131
	0.00820175	0.00289882	0.000497209			0.00289411	0.00262622	0.00221346
	0.0123057	0.00335027	-8.21913e-05			0.00557219	0.00292468	0.00208973
	0.0123888	0.00293439	1.44106e-06			0.0055086	0.00320028	0.0014918
	0.014365	0.00230476	0.0001331			0.00326842	0.00107512	0.00138427
	0.0141688	0.0015204	6.58176e-05			0.000888536	0.000369032	0.0016037
	0.00842892	0.00109513	-0.000245627			-0.000132993	0.000135274	0.000791849
	0.00897908	0.000807281	-0.00041081			-0.000303408	-0.000311953	-3.09807e-06
	0.00519902	0.000398249	-0.000437039			-0.00048118	-0.000447474	-4.05156e-06
	0.00553159	0.000118557	-1.24995e-06			-0.000320466	3.69401e-06	0.000332324
	0.00766437	9.57324e-06	-0.000207202			5.57187e-05	0.000188852	0.000951281
	0.00539907	6.34517e-05	-0.000498191			-0.00014873	7.9226e-05	0.00022467
	0.00569357	0.00105286	-0.000183355			-0.000248675	0.000314431	0.000841399
	0.00628074	0.000499953	-0.000300098			0.00100386	0.000324615	0.00114841
	0.00729193	0.000495596	-0.000242716			0.00198161	-1.0661e-05	0.000805144
	0.00807586	-0.000109577	-0.00040968			0.0013365	-5.8265e-05	0.000621115
	0.0100408	-0.000139182	-0.000429149			0.000630893	-0.00012599	0.000736369
	0.00836525	0.000341385	-0.000147188			-0.000227901	-0.000184306	0.00099151
	0.00492533	0.00135618	0.000411439			0.000145857	0.000785928	0.00103092
	0.00703105	0.00176166	0.00192597			-0.000355714	0.0016778	0.000394466
	0.0104463	0.00112405	0.00121228			-0.000357875	0.00121869	0.00020231
	0.00826397	0.000307985	0.00118136			-0.000188216	0.000849865	0.00150377
	0.0060799	0.000485954	0.00101074			-0.000296315	0.000361036	0.000137627
	0.00853651	0.000165981	0.00135281			-0.000365243	-0.000378816	0.00061228
	0.00572844	6.94493e-05	0.00109678			-0.000424562	-0.00050135	0.00196365
	0.00394901	-0.000336069	-0.000316811			-0.000385801	-0.000464532	0.00246848
	0.00969724	-0.000266641	-0.000391188			-0.00048286	-0.000498073	0.00165621
	0.00825895	4.65105e-05	-0.000171573			-0.000481762	-0.000256655	0.00220123
	0.00878496	0.000435649	-0.000300111			-0.000334357	0.000113348	0.00421913
	0.0144285	0.000829816	5.45422e-05			3.7451e-05	0.000874003	0.00121207
	0.0103913	0.00148789	-8.82429e-05			-0.000407449	0.00115472	0.000278564
	0.0109945	0.00157613	0.000125397			-0.000145796	0.00124029	0.000691851
	0.00991072	0.0033416	0.000617008			-3.21019e-05	0.00107047	-0.000109194
	0.00662897	0.00320179	0.00107244			3.95645e-05	0.00105763	-0.000437665
	0.00758393	0.00194458	0.00102173			0.000861885	0.000242917	0.00119565
	0.0081007	0.00100324	4.42139e-05			9.92273e-05	-0.000136089	0.00274018
	0.00884871	0.000645698	0.000170661			0.000231184	0.000115166	0.00168022
	0.010251	0.000656497	-0.000323938			0.00033825	-0.000281616	0.00187366
	0.00812983	0.000651624	-0.000260512			-0.000316803	-0.000253201	0.00186138
	0.0073225	0.000162134	-0.000394124			0.000131551	-0.000374546	0.0029562
	0.00627988	-0.000370289	-0.000246015			-3.24503e-05	-0.000473232	0.00237093
	0.00452017	-0.000289734	9.1394e-05			-0.000474055	-0.000393549	0.00170552
	0.00558772	-3.45742e-05	-3.60239e-05			-0.000308678	-0.00017594	0.000191223
	0.00403416	-5.30301e-05	-0.000289936			-7.25742e-05	0.000453817	0.00113308
	0.00249154	-0.00039083	-0.000447232			-0.000385119	-0.000138802	0.00241214
	0.00396343	-0.000189913	-0.000219283			0.00018535	-0.000260868	0.00220384
	0.00217317	5.01581e-05	-0.000303129			-0.000111478	-0.000129589	0.000251329
	0.00126421	0.000777717	5.94443e-05			-0.000186789	0.00015468	-0.000189861
	0.00128369	0.000871424	0.000262486			0.000781228	0.000298133	0.000414987
	0.0016716	0.000701349	-0.000255131			0.000112677	2.10399e-05	0.00101296
	0.00237909	0.000647803	-4.1093e-05			-7.82574e-05	0.000240189	0.00291322
	0.00270267	0.00013546	-0.000370644			0.000373029	-0.000283305	0.00405431
	0.00338228	-0.00017706	-0.000465317			0.000277593	-0.000470266	0.00192652
	0.0044178	-0.000196956	-0.000404334			0.000769135	-0.000433839	0.00141123
	0.00395441	-0.000472699	-0.000359047			0.001401	-0.000226796	0.000672017
	0.00275349	-0.000213278	-0.00017458			0.000320836	-0.000246333	-1.18858e-05
	0.0033552	-0.000102695	0.000120677			0.000744166	-1.41187e-05	-0.000643127
	0.00333879	-0.000312246	-0.000331573			0.000993547	-0.00033763	-0.000285208
	0.00411056	-0.00018367	-0.000317538			0.000425563	-0.000448463	0.0003192
	0.00468725	0.000635343	-0.000443466			6.31289e-05	-0.000310686	0.0013705
	0.0039377	-0.00031438	-0.00037213			3.05299e-05	-0.000454649	0.00172462
	0.00416649	-0.000457781	-0.000398392			-0.000474141	-0.000363488	0.00183598
	0.00334871	-3.69821e-05	-0.000362042			-0.000426854	-0.000498561	0.00138507
	0.00345687	0.000515975	1.83503e-05			-0.000263719	-0.000265116	0.000183621
	0.00289859	0.00069346	0.00105058			8.7093e-05	-0.000184968	0.00068619
	0.00305383	0.000339585	-0.000279946			0.000216497	3.56959e-05	0.0023291
	0.00578169	-7.94868e-05	-0.000266465			0.00109373	-8.05817e-05	0.00130567
	0.00290356	0.00197868	0.000884564			-2.82278e-06	-5.09951e-05	0.00152357
	0.00148242	0.00134373	9.62721e-05			-0.000286962	0.000691906	0.00222926
	0.00116495	0.000555346	0.000112638			0.00029247	0.000947284	0.000937061
	0.000278955	0.000185743	0.000288913			-0.00026791	0.000910348	0.000640657
	0.000345743	-0.000244877	0.000584843			-0.000399602	0.000269195	0.000253663
	0.0010136	-0.000393113	-0.00032232			-0.000472252	-0.000364672	0.0004442
	0.00140884	-0.000469415	-0.000295511			-0.000407244	-0.00038086	-0.000765666
	0.000796296	-0.000435994	0.000248011			-0.00038465	-9.94205e-05	-0.000190876
	0.00120284	-0.000455698	-0.000270999			-0.000281755	-0.000228862	-1.01996e-05
	0.00119467	-0.000492248	9.03812e-06			-0.00045631	-0.00030352	0.0007074
	0.000423424	-0.000298957	0.000117995			-0.000325496	8.12747e-05	0.00164404
	0.000589183	-0.000252902	0.00020334			-0.000280422	0.000237787	0.00407675
	-0.000150366	-0.000228518	0.000235578			0.000143342	0.00011963	0.00562599
	2.4574e-06	-0.000349744	0.000635904			9.75831e-06	-0.000266791	0.00498568
	0.000695176	-0.000449697	0.000452623			-0.00012328	-0.000496904	0.00259964
	0.000555567	-0.000414105	-0.000375655			-0.000285894	-0.000481592	0.00320627
	0.000722969	-0.000368858	-0.000404792			-0.000293997	-0.000326863	0.00243939
	0.00150862	0.000204129	-0.00046508			-0.000451244	0.000169098	0.0018571
	0.0014587	2.41971e-05	-0.00034758			-0.000386733	-0.000203714	0.00111508
	0.00173301	0.000460867	0.000201344			-0.000309737	0.000353085	0.00107052
	0.00158719	-5.82163e-05	-0.000333647			-0.000417717	-5.83311e-05	0.00082972
	0.00130004	-0.000449089	-9.7351e-05			-0.0003919	-0.000335053	0.00266004
	0.00112562	-0.000472655	-0.000316406			-4.54027e-05	-0.000276841	0.00168043
	0.000361756	-0.00031622	-0.000423853			-0.000436507	-0.000468271	0.00303458
	0.00107318	-6.04714e-05	-0.000451591			-0.000483458	-0.000387532	0.00349452
	0.00125298	-0.000328619	-0.000445911			-0.000382735	-0.00049427	0.00230406
	0.00103502	-0.000431416	-0.000395383			8.05015e-06	-0.000472279	0.00126922
	0.000926607	-0.000317558	-0.000397923			-0.000376382	-0.000491434	0.00216823
	0.000366169	-0.000454482	-0.000488937			-0.000231235	-0.000363111	0.00319957
	0.000353835	-0.000412271	-0.000426743			-0.000448365	-6.48372e-05	0.00219164
	0.000285723	-0.000169736	-0.000343352			-0.000250346	-7.48884e-05	0.00267334
	-9.75624e-05	-0.000481448	-0.000455499			0.00069842	-0.000212026	0.00338728
	8.74841e-05	-0.000499372	-0.000239693			1.41029e-05	3.4489e-05	0.00289178
	0.000423693	-0.000373709	-0.000390522			-0.000163273	-0.000340462	0.00345565
	9.66866e-05	2.23884e-05	-7.89278e-05			-0.000310648	-0.000327717	0.00413185
	2.95098e-06	0.000744773	-0.000283929			-0.000458841	-0.000276147	0.00436484
	0.000656123	0.00056003	-0.000205589			8.51231e-05	-0.000227536	0.00164496
	0.000500352	0.000312781	0.000330591			-0.000187493	-8.97606e-05	0.00031689
	0.000290326	0.000265906	-0.000112107			-0.000363635	0.000312976	0.000343602
	0.000423219	0.000442218	0.000312636			0.000205893	0.000520728	0.001789
	0.000267316	0.00053471	1.59728e-05			-0.000204543	0.000743497	0.00399389
	0.000316162	0.000155896	-0.000195718			7.27183e-05	0.000663873	0.00458929
	0.000438126	1.78949e-05	-1.80244e-05			6.52448e-05	0.0005942	0.00724499
	0.00018448	8.5285e-05	2.2772e-05			0.000890147	0.000457507	0.0078757
	0.00016899	-0.000330762	-0.000105667			0.00095614	-0.000256572	0.00401493
	0.000346609	-0.000490563	7.40484e-06			4.89006e-05	-0.000472951	0.00253711
	0.000183882	-0.000289945	-0.000352127			-0.000244859	-0.000340705	0.00472453
	-0.000209167	-0.000272196	-0.00049828			-0.00012334	-0.000192975	0.00609661
	-0.000347052	-0.00049719	-0.000391952			-0.000324719	-0.000204267	0.00521586
	-0.00011004	-0.000435903	-0.000443623			-0.00042558	-0.00044911	0.0030154
	-0.00031133	-0.000460286	-0.000412583			-0.000421149	-0.0004974	0.00376441
	-0.000450066	-0.000495619	-0.000372947			-0.000329496	-0.000500066	0.00333635
	-0.000341946	-0.000489582	-0.000141852			-0.000455774	-0.000492422	0.00254954
	-0.000222929	-0.000438645	-0.00031686			-0.000458327	-0.00049491	0.000888669
	6.27853e-05	-0.000449633	-0.000449085			-0.000336493	-0.000495891	0.000411251
	-0.000377856	-0.00049876	-0.000357733			-0.000443972	-0.000482582	0.000371016
	-0.000495326	-0.000439733	-0.000491692			-0.000311015	-0.000438327	0.000544883
	-0.000452928	-0.000452648	-0.000403069			-0.000400925	-0.000355214	0.000376609
	-0.000375588	0.000247339	-0.000412421			-0.000228042	-0.00022056	0.000366884
	-0.000318282	0.000422784	-0.000398036			-0.000481189	-1.59962e-05	0.000283169
	-0.000386601	0.000308771	-0.000483469			-0.000484971	-0.000365931	0.00115949
	-0.000288325	-0.000134043	-0.0004477			-0.00035858	-0.000362647	0.00188601
	-0.000305042	-0.000366267	-0.000491387			-6.53344e-05	-0.000239046	0.00403845
	-0.000284831	-0.000238736	0.000252083			-0.000112624	0.000470945	0.00493827
	0.000243282	-0.000263519	-0.000276481			-7.36839e-05	0.000814044	0.00330245
	8.29313e-05	-0.000409294	-0.000247077			1.20813e-05	0.00110109	0.00225718
	9.82968e-05	-0.000407141	-0.000306853			-0.000107075	0.000779443	0.00162007
	3.50156e-05	-0.000376464	-0.000454277			-8.06828e-05	9.16515e-05	0.00042382
	-0.000177228	-0.000423163	-0.000397049			0.000585229	-0.000410204	0.00023703
	-0.000166585	-0.000406913	-0.000438239			-0.000459959	-0.000500377	-0.000166806
	-0.000451855	-0.000475308	-0.000277404			-0.000434618	-0.00049826	0.000341453
	-0.000457781	-0.000459981	-0.000498332			-0.00045367	-0.000412044	0.000344291
	-0.000393927	-0.000280739	-0.000297331			-0.000388333	-0.000343855	0.00136084
	-0.000164721	-3.17148e-05	-0.000381223			-0.000431209	-0.00018487	0.001713
	-0.000398632	-0.000108348	-0.000293046			-0.000437987	-0.000300706	0.000926659
	-0.000405409	-0.000164496	0.000262939			-0.000377223	-0.000441355	0.00130657
	2.00858e-06	-0.000148242	0.000809649			-0.000157809	-0.000371744	0.00259965
	-0.000259439	-0.000333884	0.000682825			-0.000443165	-0.000270283	0.00401741
	-0.00031541	-0.000325079	1.91118e-05			-0.000452275	-2.94257e-05	0.00366999
	6.03516e-05	0.000470038	-8.63411e-05			-0.000329492	-9.09151e-05	0.00222209
	-0.000106798	0.000271725	0.00023261			-0.000439348	-0.000301811	0.00293889
	2.56901e-05	0.00022368	-0.000308954			-0.00046049	-0.000403472	0.00452705
	-7.92327e-05	-4.34385e-05	-0.000495174			-0.000224303	-0.000496718	0.00444003
	0.000243707	0.000102234	-0.000392227			0.000492433	-0.000349648	0.0063777
	0.00028087	-3.56407e-05	-0.000127859			-0.000390314	-0.000466717	0.00429865
	0.000569746	-0.000298615	-0.000115714			-0.000205684	-0.000471275	0.00467933
	0.000394672	-2.59237e-05	-1.6794e-06			-0.000162686	-0.000462684	0.00578218
	0.000153509	8.71101e-05	3.47268e-05			-0.000296953	-2.62105e-05	0.00652581
	-0.000172875	-5.17115e-05	0.000115705			-9.07891e-05	-2.69772e-05	0.0047237
	5.34589e-06	0.000514912	0.000581674			-2.22756e-05	0.000372946	0.00282077
	-9.51986e-05	0.000217277	-2.09535e-05			-0.000180445	-2.63708e-05	0.00121049
	-0.000136199	0.00060534	-5.02804e-05			-0.000325573	-0.00041046	0.000616065
	-5.62317e-05	0.00044836	-0.000142912			-0.000414292	-0.000482075	0.000509098
	-7.38123e-05	9.10322e-05	-0.000129696			-0.000409352	-0.000482921	0.000214395

## Sheet: Figure 2e
MI-ERP (Temporal)	Kr	Go	Fr		MI-ERP (Frontal)	Kr	Go	Fr
	-0.000226414	0.00125681	6.5675e-05			0.000396523	0.000850063	0.000399163
	-0.000283183	0.0011114	-7.69934e-05			0.000251932	0.000688935	0.000866406
	-0.000323199	0.000890234	-0.000371717			9.77588e-05	0.000507478	0.0010819
	-0.000376051	0.000651892	-0.000625533			-4.94959e-05	0.000362866	0.00103183
	-0.000414623	0.000391669	-0.00079685			-0.00011135	0.000197773	0.000835249
	-0.000444343	8.68956e-05	-0.000790604			-0.000168987	5.59677e-06	0.000401763
	-0.000452675	-0.000193695	-0.000677007			-0.000164622	-0.000193043	0.000252975
	-0.00045385	-0.000400266	-0.000456038			-0.000151306	-0.000328095	9.39659e-05
	-0.000436262	-0.000487359	-0.000173342			-0.000137709	-0.000424702	8.53908e-05
	-0.000378159	-0.000401738	0.000129914			-0.000173748	-0.000324127	0.000128315
	-0.000317235	-0.000168531	0.000352082			-0.000294634	-6.70303e-05	0.00015202
	-0.000229943	0.000128119	0.000565796			-0.00037037	0.000320741	3.95749e-05
	-0.00014667	0.000472683	0.000522106			-0.000426832	0.000677877	-4.34003e-05
	-5.99537e-05	0.000733905	0.000463921			-0.000438294	0.00106687	-0.000140894
	2.31138e-05	0.000776546	0.000242949			-0.000382947	0.00122449	-0.000304925
	7.70353e-06	0.000751936	-3.08594e-05			-0.00023598	0.00131413	-0.00030043
	-1.63087e-05	0.000610256	-0.00028377			1.99197e-06	0.00115321	-0.000277712
	-0.000116314	0.000477741	-0.000426043			0.000259736	0.000919621	-0.000320416
	-0.000145918	0.000284698	-0.000570859			0.000508466	0.000653616	-0.000456179
	-0.000112381	0.000157574	-0.000724472			0.000626516	0.000408335	-0.000525527
	-0.000101106	5.88606e-05	-0.000848145			0.000600071	0.000282893	-0.000484425
	-0.000141779	-1.51544e-05	-0.000854416			0.000518818	0.000267845	-0.000197837
	-0.000217155	-5.55977e-05	-0.000836604			0.000370334	0.00027088	0.000131791
	-0.000292056	-4.7973e-05	-0.000715852			0.000161078	0.000301218	0.000432839
	-0.000349354	-4.36309e-05	-0.000582313			-5.29976e-05	0.000300728	0.000427414
	-0.000400972	-8.27667e-05	-0.000494207			-0.000214799	0.000386307	0.000336023
	-0.00043657	-0.000176855	-0.000521241			-0.000320178	0.000392565	0.000122943
	-0.000432642	-0.000319747	-0.00056712			-0.00036917	0.000201444	-0.00012142
	-0.000386138	-0.00045793	-0.000715016			-0.000329042	-6.93692e-05	-0.000378912
	-0.000347111	-0.000481156	-0.000760272			-0.000273949	-0.000229179	-0.000596081
	-0.000322763	-0.000390796	-0.00065588			-0.000207181	-0.00027639	-0.000708098
	-0.000358267	-0.00016324	-0.000547353			-0.000210114	-8.31818e-05	-0.000827164
	-0.000416908	0.000167426	-0.000373354			-0.000235116	0.000271712	-0.000868892
	-0.000455191	0.000560515	-0.0001215			-0.000229394	0.000745234	-0.000944502
	-0.000435437	0.000888286	0.000253782			-0.000207331	0.0011561	-0.00095158
	-0.000369561	0.00103582	0.000146622			-0.000198596	0.00145735	-0.000943513
	-0.000293052	0.00109775	5.94448e-05			-0.000180924	0.00158758	-0.00094708
	-0.00024237	0.000998339	-0.000342587			-0.000169435	0.00157522	-0.000930912
	-0.000217326	0.000945147	-0.000781876			-0.000156908	0.00136915	-0.000858471
	-0.000182427	0.000961741	-0.000973024			-0.000108581	0.00106067	-0.000727395
	-0.000125925	0.00101894	-0.000916827			-9.9362e-06	0.000781363	-0.000522434
	-6.11065e-05	0.00121428	-0.00083654			0.000179769	0.000628785	-0.000189804
	2.52043e-05	0.00132509	-0.000714964			0.000468204	0.000488417	2.96949e-05
	8.73797e-05	0.00120318	-0.000593094			0.000567838	0.000349059	0.00034536
	5.41999e-05	0.000960496	-0.000769245			0.000542182	8.11486e-05	0.000496141
	3.54341e-05	0.000450046	-0.000735486			0.000465174	-0.000232004	0.000361347
	-3.48784e-05	-7.89411e-05	-0.000699728			0.000246537	-0.000404624	0.000409304
	-0.000121998	-0.000380758	-0.00064519			3.32844e-05	-0.00045705	0.000467113
	-0.00019462	-0.000472806	-0.000614236			-0.000141737	-0.000400869	0.000514307
	-0.000194881	-0.000437777	-0.000715197			-0.000222878	-0.000310829	0.000206908
	-0.000160974	-0.000329211	-0.000780577			-0.000192581	-0.000279822	1.07947e-05
	-9.43581e-05	-0.000260005	-0.000885622			-8.74445e-05	-0.000280775	-0.000305514
	-1.3622e-05	-0.000214281	-0.000946961			-1.16197e-05	-0.000341585	-0.00048172
	6.86128e-05	-0.000178466	-0.000926189			0.000184654	-0.000397874	-0.000632823
	0.000141815	-0.000142626	-0.000789914			0.000372901	-0.000459356	-0.00069959
	0.000145334	-0.000159255	-0.000427855			0.000515924	-0.000487488	-0.00067109
	0.000148227	-0.000207133	-0.000206464			0.000759499	-0.000494709	-0.000629586
	0.000142083	-0.000311883	1.66673e-05			0.000864996	-0.000490838	-0.000663654
	0.000111278	-0.000326368	4.90136e-07			0.000816557	-0.000470786	-0.000692623
	5.39419e-05	-0.000206636	-0.000150782			0.000656721	-0.000402146	-0.000762451
	6.1203e-05	-3.63928e-05	-0.000329865			0.000533956	-0.000170053	-0.000883332
	1.77788e-05	4.08616e-05	-0.000531455			0.000363563	0.000101407	-0.000938051
	-4.1649e-05	6.79519e-05	-0.000654593			0.000326585	0.000356473	-0.00085657
	-2.77214e-05	7.36952e-06	-0.000684026			0.000294905	0.000554718	-0.000717999
	-6.10061e-06	-9.60762e-05	-0.000594706			0.000312003	0.000602076	-0.000551271
	8.03552e-05	-0.000181985	-0.000407219			0.000254108	0.000405324	-0.000358135
	0.000128405	-0.000241653	-0.000547095			0.000182224	0.000126235	-0.000267183
	9.46821e-05	-0.000275324	-0.000586167			5.78632e-05	-0.000237876	-0.000272296
	9.08081e-05	-0.000309898	-0.000687555			1.14788e-05	-0.000470439	-0.000348827
	5.60938e-05	-0.000262284	-0.000758793			-6.37317e-05	-0.0004602	-0.000535045
	5.51201e-05	-0.0002107	-0.000704735			-0.000153316	-0.000224626	-0.000700908
	0.000128439	-0.000131397	-0.000576723			-0.000227115	-3.86126e-06	-0.000774862
	6.50138e-05	-0.000106227	-0.000368995			-0.000214149	0.000188863	-0.000803951
	0.000104723	-4.38926e-05	-0.00017435			-0.000190421	0.000174329	-0.000851567
	0.000168884	-8.53005e-05	2.62963e-05			-5.23015e-06	5.8537e-05	-0.000850397
	0.000215554	-0.000198472	3.58371e-05			0.000289248	-0.000162059	-0.000676861
	0.000350178	-0.000322793	3.71322e-06			0.000590236	-0.000283803	-0.000491217
	0.00032673	-0.000413567	-5.81951e-05			0.000996014	-0.00036366	-0.000156394
	0.000251098	-0.000448635	-0.000105399			0.00122887	-0.000312146	0.000329558
	0.000190526	-0.000467867	2.76442e-05			0.00130019	-0.000298728	0.00071905
	6.99479e-05	-0.000461429	0.000220483			0.00118713	-0.000226054	0.000976489
	-2.07589e-05	-0.000451769	0.000471293			0.000899249	-0.000229717	0.00125185
	-0.000126348	-0.000425648	0.000622844			0.00054688	-0.000248437	0.00160147
	-0.000132267	-0.000402826	0.000739375			0.000270699	-0.000336526	0.00167821
	-0.000186084	-0.000427436	0.000676839			1.3931e-05	-0.000429441	0.00164465
	-0.000171134	-0.000451997	0.000609346			-0.000169569	-0.00049217	0.00181073
	-0.000193699	-0.000458072	0.000404479			-0.000265607	-0.000497179	0.00185846
	-0.000187091	-0.000458914	0.000238823			-0.000293057	-0.000491276	0.00162658
	-0.000223847	-0.000465997	-7.30918e-05			-0.000264274	-0.000491513	0.0013435
	-0.000310797	-0.000464486	-0.000519761			-0.000170567	-0.000492338	0.000936856
	-0.000409675	-0.000463221	-0.000573351			-0.000146083	-0.000432756	0.000413638
	-0.000459516	-0.000424506	-0.000564701			-0.000177893	-0.000300753	-6.6431e-05
	-0.0004961	-0.000408927	-0.000277378			-0.000230128	-0.000172294	-0.000395234
	-0.000489831	-0.000436177	9.98124e-05			-0.000311819	-0.000165605	-0.000620049
	-0.000456422	-0.000441777	0.000767419			-0.000407007	-0.000217848	-0.00071406
	-0.000431846	-0.000408538	0.00113127			-0.000456638	-0.000286273	-0.000562627
	-0.000453353	-0.000359514	0.00159379			-0.000454584	-0.00029311	-0.00041068
	-0.0004761	-0.000360415	0.00142287			-0.000420992	-0.000276427	-0.000131663
	-0.00047824	-0.000354679	0.00140749			-0.000384924	-0.000291419	0.00028747
	-0.000464904	-0.000324182	0.0013221			-0.000338373	-0.00032033	0.000503128
	-0.000437164	-0.000198256	0.00107233			-0.000268207	-0.000302323	0.000545674
	-0.00035363	4.28401e-05	0.000999942			-0.000123014	-0.000160835	0.00048842
	-0.000206007	0.000392848	0.000760644			7.2598e-05	2.32363e-05	0.000286659
	1.02678e-05	0.000733654	0.000499263			0.000263318	0.000232411	2.35748e-05
	0.000236493	0.000949634	9.11881e-05			0.00030547	0.000389971	-9.96477e-05
	0.000433473	0.00095915	-0.000341383			0.000207613	0.000492269	-0.00027295
	0.000498398	0.00089133	-0.000556089			3.76958e-05	0.000483907	-0.000475408
	0.000515009	0.000784651	-0.000556658			-0.000201716	0.000405834	-0.000557223
	0.000471374	0.000571629	-0.0002152			-0.000404613	0.00024337	-0.000527627
	0.000367508	0.000328919	0.000345837			-0.000487251	4.44722e-05	-0.000513985
	0.000279656	9.19828e-05	0.000912375			-0.000486023	-0.000151617	-0.000532727
	0.000281343	-0.000107136	0.00137423			-0.000449444	-0.000327501	-0.000405955
	0.000385384	-0.000279888	0.00157871			-0.000406997	-0.00044918	-0.000107523
	0.000613569	-0.000308782	0.00140695			-0.000375689	-0.000473209	0.000325674
	0.000812858	-0.000217266	0.00107168			-0.000369333	-0.000439912	0.00085933
	0.000981512	-6.99879e-06	0.00068199			-0.000354942	-0.00036791	0.00149525
	0.000963376	0.00024176	0.000308114			-0.000337231	-0.000257112	0.00231309
	0.000766968	0.000448224	0.000181498			-0.000257376	-0.00013474	0.00313481
	0.000375036	0.000541879	0.000405398			-0.000126549	-8.52331e-06	0.00398454
	-6.88064e-05	0.000697039	0.000882046			3.06274e-05	5.56524e-05	0.00477474
	-0.000364443	0.000904804	0.00187033			0.000211599	9.51768e-05	0.00516528
	-0.000329483	0.00125556	0.00361077			0.000359283	0.000153257	0.00523889
	0.000264046	0.00163622	0.00583788			0.000445438	0.000176599	0.00489218
	0.00155809	0.00194804	0.00865935			0.000445183	0.000145476	0.00423996
	0.00341899	0.00224868	0.0122006			0.000297239	8.19128e-05	0.00347557
	0.00583277	0.00246876	0.0153485			0.00015858	-5.25037e-06	0.00247622
	0.0083736	0.00266868	0.0177173			-1.94087e-05	-8.17719e-05	0.00149604
	0.0109746	0.00274575	0.0191036			-0.000175649	-0.000147525	0.000692473
	0.0133889	0.00273161	0.0196047			-0.000275117	-0.000223559	-1.70296e-05
	0.0156224	0.00259389	0.0193794			-0.000317389	-0.000245761	-0.000506116
	0.0176328	0.00244781	0.0187657			-0.000319688	-0.000273365	-0.000772821
	0.0193461	0.00220253	0.017323			-0.000306319	-0.000306663	-0.000936846
	0.0206567	0.0019047	0.016062			-0.000291095	-0.000348621	-0.000919767
	0.0215071	0.00158277	0.0145243			-0.000296402	-0.000359464	-0.000879897
	0.0219826	0.00134184	0.012814			-0.000297206	-0.000350324	-0.000761505
	0.021991	0.00119812	0.0112448			-0.000259616	-0.000292302	-0.000637529
	0.0216178	0.00112127	0.0099665			-0.000156704	-0.000213453	-0.000648659
	0.0207048	0.00122016	0.00915179			2.54166e-05	-2.486e-05	-0.000606366
	0.0194583	0.00124294	0.00855565			0.000314145	0.000208011	-0.000586021
	0.017986	0.00134723	0.00807964			0.000665547	0.00050262	-0.000550117
	0.0162853	0.00144537	0.00782522			0.00108047	0.000831287	-0.000643072
	0.0145649	0.0015517	0.00796241			0.00148584	0.00110415	-0.000761507
	0.0128878	0.00153498	0.00825286			0.00180048	0.00133199	-0.000873877
	0.0113166	0.0015285	0.00871957			0.00200968	0.0014966	-0.000940536
	0.0098509	0.00133154	0.00937959			0.00201226	0.00156513	-0.000891619
	0.00855441	0.00114539	0.00996458			0.00197561	0.00161265	-0.000543085
	0.00746824	0.000979877	0.0106038			0.00183705	0.00162615	4.79583e-05
	0.00659941	0.000813637	0.0109335			0.00165289	0.00175913	0.0004688
	0.00581966	0.000805432	0.0111058			0.00153582	0.00190188	0.00108853
	0.00512637	0.000825636	0.0112135			0.00150639	0.00209591	0.00124958
	0.00439736	0.00085514	0.0111222			0.00152169	0.00223387	0.00137172
	0.00379886	0.00103096	0.010858			0.00165866	0.00257106	0.00120317
	0.0032724	0.00118757	0.0102608			0.00187757	0.0027575	0.00119478
	0.00294245	0.00128456	0.00948717			0.00222561	0.0028698	0.00121845
	0.00268853	0.00136735	0.0083081			0.00256952	0.00293849	0.00127287
	0.00244867	0.00146855	0.00736522			0.00299188	0.00294804	0.00137486
	0.00229975	0.0014876	0.00641758			0.00343265	0.00277793	0.00147249
	0.00217543	0.00154698	0.00573003			0.00381359	0.00258613	0.00146648
	0.00202817	0.00155511	0.00524034			0.00406812	0.00237883	0.00147578
	0.00184934	0.00138038	0.00465783			0.00425559	0.00211979	0.00145929
	0.00164516	0.00123331	0.00392103			0.00436991	0.00192517	0.00147852
	0.0013998	0.000937797	0.00310848			0.00436012	0.00169639	0.00142339
	0.00119698	0.000557903	0.00222227			0.00428211	0.0015447	0.00119677
	0.00107826	0.000285403	0.00162567			0.00413013	0.00125996	0.000986891
	0.00101133	0.000178876	0.00114203			0.00400812	0.000976518	0.000686786
	0.000965	0.000212911	0.000839157			0.00394817	0.000793865	0.00028965
	0.000931849	0.000450679	0.000522861			0.00382678	0.000555122	-0.000106475
	0.000839526	0.000784741	0.000146628			0.00386032	0.000526806	-0.000338869
	0.000776847	0.00121448	-0.000210661			0.00387193	0.000608446	-0.000270562
	0.000696017	0.0016606	-0.000401745			0.00390928	0.000781021	-0.000180436
	0.000633332	0.00206556	-0.000411749			0.00390559	0.000902776	-4.30835e-05
	0.000542074	0.00247374	-0.000222255			0.00382613	0.00112262	1.1265e-05
	0.000397799	0.0027866	0.00010934			0.0036957	0.00125756	7.9903e-05
	0.000250056	0.00310417	0.000496032			0.00344407	0.00131246	0.000213695
	5.72091e-05	0.00346581	0.00110652			0.0031444	0.00130198	0.000315878
	-0.000136867	0.00372382	0.00163842			0.00283292	0.00118581	0.000463594
	-0.000290376	0.00387506	0.00207096			0.00255721	0.00110093	0.000611834
	-0.000382674	0.00401358	0.00238244			0.00233321	0.00105492	0.000727191
	-0.000382132	0.00402386	0.00261862			0.00214017	0.00105815	0.00080726
	-0.000337022	0.00404929	0.00288845			0.00201966	0.00109774	0.000752757
	-0.000315011	0.00400636	0.00312901			0.00189811	0.00118676	0.000859089
	-0.000314072	0.0039171	0.00327074			0.00187413	0.00126926	0.000715814
	-0.000354722	0.00375637	0.00296284			0.00185406	0.00135936	0.000573098
	-0.000345693	0.00358533	0.00231456			0.00187653	0.00139203	0.000422585
	-0.000328977	0.00330593	0.00161383			0.0018864	0.00135416	0.000281536
	-0.000244584	0.0029722	0.00107588			0.00186634	0.00132883	0.000227404
	-5.67098e-05	0.00269508	0.000557385			0.00177437	0.00121709	6.08057e-05
	0.000238593	0.00242584	0.000353847			0.00167007	0.00109203	-6.68411e-05
	0.00058719	0.00221571	0.000204788			0.00151913	0.000917178	-0.000229641
	0.000990756	0.00195387	0.000248959			0.00139008	0.000761469	-0.00039044
	0.00140251	0.0015411	0.000480018			0.00128078	0.00056946	-0.000494919
	0.00166698	0.00129658	0.000799533			0.00115824	0.000342125	-0.000576919
	0.00188865	0.00100894	0.00138514			0.00103901	0.00014462	-0.000516006
	0.00200533	0.000790242	0.00209172			0.000951626	3.92641e-05	-0.000314315
	0.00205565	0.00064458	0.003014			0.000845799	-5.71414e-05	-0.000176715
	0.00212766	0.00058772	0.00399784			0.000710394	-7.6001e-05	-4.84781e-05
	0.00227286	0.000594711	0.00490996			0.00062471	-8.97596e-05	3.90524e-05
	0.0024567	0.000601281	0.00507755			0.000582855	-8.14206e-05	2.84083e-05
	0.00256718	0.000618066	0.00511318			0.000596544	-7.13927e-05	9.73237e-05
	0.00270613	0.000625285	0.00458997			0.000623885	-3.81955e-05	0.000212196
	0.00267468	0.000668591	0.00382139			0.000761435	4.85219e-07	0.000262687
	0.00257795	0.00073934	0.00291988			0.000911902	7.39923e-06	0.000367417
	0.00245484	0.000849145	0.00211539			0.00116511	4.07511e-05	0.000395988
	0.00231427	0.00106068	0.00144925			0.00141931	7.70968e-05	0.000383071
	0.00219621	0.00130326	0.000927968			0.00171098	0.000168125	0.000356274
	0.00206736	0.00161889	0.000593907			0.00198982	0.000309038	0.000294238
	0.00205152	0.00197723	0.000336771			0.00229163	0.000477851	0.000208307
	0.0020972	0.00244345	3.50728e-05			0.0025372	0.00074757	3.1189e-05
	0.00222674	0.00293884	-0.000126023			0.00267111	0.00107875	-0.00012093
	0.00244706	0.00351421	-0.000168019			0.00269407	0.00156157	-0.000250988
	0.00255793	0.00424155	-0.000239349			0.00258548	0.00214444	-0.000372615
	0.00254535	0.0051251	-0.000342864			0.00243634	0.00277248	-0.000485237
	0.00233393	0.00608459	-0.000373041			0.00230523	0.00333762	-0.000528659
	0.00215979	0.00694975	-0.000367404			0.00210331	0.00373109	-0.000619339
	0.00175444	0.00757666	-0.000402621			0.00193099	0.00388056	-0.000727401
	0.00137713	0.00798818	-0.000472249			0.00177599	0.00391142	-0.000786127
	0.000958277	0.00810134	-0.000560884			0.00161399	0.00376052	-0.000816221
	0.000599284	0.00801186	-0.000632473			0.00143606	0.00365833	-0.000861961
	0.000305291	0.00773615	-0.00069884			0.00131446	0.00358644	-0.000875939
	0.000153225	0.00723944	-0.000730054			0.00117619	0.00345222	-0.000885794
	0.000112309	0.00639051	-0.00079695			0.00101297	0.00314363	-0.000893398
	0.00012789	0.00553217	-0.000748872			0.000877132	0.00283517	-0.000890816
	0.000186787	0.00464043	-0.000655561			0.000711561	0.00232382	-0.000834785
	0.000281703	0.00378575	-0.000483211			0.000593447	0.00179581	-0.000762651
	0.000407959	0.00299871	-0.000223739			0.000487662	0.00128314	-0.000598209
	0.000544517	0.00237323	0.000121558			0.000433219	0.000926635	-0.000356317
	0.000621166	0.00192922	0.000497701			0.000436942	0.000739019	-0.000159848
	0.00065901	0.00163692	0.000923473			0.000475368	0.000633233	-4.32362e-05
	0.000704055	0.00149989	0.00120461			0.000534471	0.000583682	6.93248e-05
	0.000727231	0.00149227	0.00156609			0.000631264	0.000561125	5.46482e-05
	0.000718207	0.0015931	0.00177544			0.000704863	0.000596536	-2.93491e-05
	0.000684715	0.00179729	0.00177739			0.000768695	0.000690283	-0.000177055
	0.00068768	0.00205942	0.0015204			0.000788899	0.000829569	-0.000253144
	0.000705704	0.00232884	0.00128317			0.000813046	0.000944356	-0.000330147
	0.000721519	0.00258456	0.000972881			0.000872622	0.00105871	-0.000407903
	0.000699113	0.00279835	0.000728899			0.000967054	0.00114528	-0.000477711
	0.000645045	0.00286938	0.000571415			0.00106943	0.00110538	-0.000488366
	0.000709404	0.00281406	0.00053561			0.00113295	0.000992841	-0.000468654
	0.000682121	0.00273417	0.000616776			0.00119824	0.000868636	-0.000418603
	0.00066669	0.00257612	0.000819121			0.00124599	0.000699736	-0.000361105
	0.000659161	0.00244225	0.001193			0.0012469	0.000571434	-0.000213708
	0.000608288	0.00234256	0.00160979			0.00129724	0.000489481	-1.53695e-05
	0.000532394	0.00230075	0.00201282			0.00133754	0.00045189	0.000125795
	0.000335481	0.00231274	0.00240644			0.00138605	0.000460098	0.000304991
	0.000151445	0.00245082	0.00276092			0.00150311	0.000549689	0.000436664
	9.09805e-06	0.0026723	0.00283963			0.00161404	0.000708627	0.000504387
	-0.000135773	0.00294073	0.00290026			0.00171786	0.000899458	0.00042806
	-0.000205532	0.00325444	0.0026305			0.00187114	0.00104258	0.000304458
	-0.000251092	0.00359265	0.00242903			0.00206114	0.00119245	0.000204976
	-0.000270918	0.00387575	0.00193476			0.00220039	0.00129448	5.7873e-05
	-0.000273595	0.0040787	0.00146767			0.00233088	0.00140808	-0.000173481
	-0.00024155	0.00413113	0.00104529			0.00244672	0.00144979	-0.000377213
	-0.00019604	0.00414546	0.000682495			0.00252041	0.00135934	-0.000515422
	-0.000115456	0.00405241	0.000480139			0.00258386	0.00126528	-0.000614386
	-3.7292e-05	0.00379461	0.000326107			0.00268999	0.00107464	-0.000691449
	0.000131418	0.0034444	0.000343256			0.00271005	0.000806921	-0.000712455
	0.000203979	0.00291842	0.000320009			0.00271938	0.000533545	-0.000635874
	0.000236622	0.00240856	0.000628854			0.00269005	0.000237741	-0.000480506
	0.000279379	0.00192698	0.00111715			0.00255028	3.01835e-05	-0.000126931
	0.000316115	0.00145939	0.00159001			0.00233859	-0.000117172	0.000304997
	0.000396063	0.00115193	0.00217554			0.00207049	-0.000221893	0.000667874
	0.000416352	0.000965525	0.0027321			0.00174086	-0.000252284	0.00113697
	0.000441337	0.000899107	0.00318022			0.00138951	-0.000272164	0.00168134
	0.000481563	0.000838129	0.00362839			0.00105967	-0.000254697	0.00247691
	0.000579128	0.000689255	0.00391194			0.000817409	-0.000260026	0.00315379
	0.0006161	0.00069959	0.00415123			0.000596926	-0.000275717	0.00375533
	0.000574905	0.00082063	0.00439198			0.000503698	-0.000255559	0.00415935
	0.000535656	0.00093343	0.00450974			0.000523008	-0.000250611	0.00393374
	0.000496042	0.00102348	0.00434227			0.000660187	-0.000218165	0.00310208
	0.000445857	0.00113085	0.00421477			0.00082127	-0.000244865	0.00192995
	0.000361309	0.00125157	0.004002			0.00102685	-0.000264624	0.000587134
	0.000320925	0.00111462	0.00345333			0.00118212	-0.000304976	-0.000195854
	0.000255656	0.000991061	0.00317744			0.00126538	-0.000369203	-0.000747806
	0.000220293	0.000834535	0.00313216			0.00120172	-0.000411596	-0.000937793
	0.000181366	0.000526273	0.0032788			0.00112127	-0.000473819	-0.000978832
	0.000177195	0.000295196	0.00343098			0.000959246	-0.000498851	-0.000973627
	0.000223751	0.000117429	0.00370843			0.000805952	-0.000496549	-0.000993441
	0.00029069	7.77769e-05	0.0039935			0.000714317	-0.000482342	-0.00100225
	0.000354822	0.000141009	0.00431089			0.000700358	-0.000446872	-0.000983999
	0.000452324	0.00030082	0.0045408			0.000774546	-0.000385326	-0.000965567
	0.000547637	0.000601024	0.00471026			0.000948408	-0.000287036	-0.00087735
	0.000641275	0.00101888	0.00454629			0.00117	-0.00013451	-0.00074866
	0.000692794	0.0014555	0.00441845			0.00142904	6.36975e-05	-0.000566596
	0.000706801	0.00189067	0.00425411			0.00175455	0.000339017	-0.000328932
	0.00064616	0.0022938	0.00410395			0.00201138	0.000579412	-3.50688e-05
	0.000497315	0.00252001	0.00387679			0.00215471	0.00080033	8.6078e-05
	0.000319202	0.00263768	0.00392066			0.00224459	0.000991328	0.000189335
	0.000175112	0.00261254	0.00377428			0.00214394	0.00109013	0.000190959
	7.83894e-05	0.00251755	0.00367401			0.0019088	0.00111798	0.000245745
	7.80447e-05	0.00234307	0.00366063			0.00155885	0.00110235	0.000234088
	0.000225206	0.00216627	0.00369346			0.00119146	0.00106588	0.000231381
	0.000477515	0.00198241	0.00399674			0.000833234	0.00100966	0.000200276
	0.000827661	0.00178219	0.00432922			0.000522556	0.000873302	0.000196242
	0.0012003	0.00155092	0.00454029			0.00028522	0.000731587	0.000169343
	0.00154704	0.00131744	0.00483578			0.000117644	0.000548653	6.96731e-05
	0.00181654	0.00105146	0.00507816			4.69635e-06	0.000302292	-1.1229e-05
	0.00196623	0.000759899	0.0052722			-0.000102963	8.34752e-05	-0.000108111
	0.0020778	0.000509557	0.00546603			-0.000144348	-8.59462e-05	-0.000169099
	0.00210249	0.00033459	0.0054669			-0.000152166	-0.000211548	-0.0002431
	0.00204637	0.000236171	0.00521702			-0.000145592	-0.000283737	-0.000308949

## Sheet: Figure 2i
MI-BB (Temporal)	Ji	Nr			MI-BB (Frontal)	Ji	Nr
	-0.000693474	0.000102021				-0.00192024	0.000965967
	-0.00110019	-0.000247046				-0.00195295	-0.00133593
	-0.000946656	-0.000494267				-0.00198849	0.000759736
	-0.00147322	-5.45007e-06				-0.0013801	0.00425863
	-0.00131051	0.000660003				-0.00171813	0.00385204
	-0.00162057	0.00279462				-0.00169597	0.0021091
	-0.00123385	0.00160838				-0.00151994	0.00504154
	0.0022402	-0.00141731				-0.00178554	0.00678375
	0.00126012	-0.00277187				-0.00200216	0.00344395
	0.0013207	-0.00222878				-0.0016331	0.00105624
	0.000700623	-0.00190385				0.00154016	-0.000705287
	-0.00105443	-0.00283724				0.000520064	-0.000382347
	-0.00118424	-0.00256886				-0.000732065	0.00362225
	-0.00196065	-0.00218702				6.58763e-05	0.00463795
	-0.00162476	-0.00114948				-0.00111741	0.00840174
	-0.000187662	-0.00199105				0.000992393	0.00524911
	-0.000266265	-0.00276914				-4.19243e-05	0.00139619
	0.00164904	-0.00240853				0.00308933	-0.000276461
	0.000983635	-0.00267388				0.00110822	0.000142899
	-0.00122397	-0.00188009				0.00488793	0.00361247
	-0.00197625	-0.00234241				0.00447796	0.000560475
	-0.00176959	-0.0028136				0.00529034	5.65121e-05
	-0.000678001	-0.00279627				0.00985817	-0.00119255
	0.000199306	-0.000448967				0.0107664	-0.00125612
	-0.00138196	0.00215817				0.00300656	-0.00202473
	-0.000788483	0.00578614				6.98267e-05	-0.00194092
	-0.00185384	0.00559334				0.000237382	-0.00265866
	-0.00139821	0.00179201				-9.40618e-05	-0.00287124
	-0.000912456	0.000366844				-0.00127016	-0.00274837
	0.00102309	-0.00164819				0.000468047	-0.000604813
	0.00075181	-0.001876				0.00381543	0.00117929
	0.00289612	-0.0022969				0.00302433	0.00274071
	0.00149687	-0.000333862				0.000773236	0.00162927
	-0.000412902	-0.00121499				0.00420913	0.00910507
	-0.0014253	-0.000333834				0.00300385	0.011058
	-0.00196892	0.0012872				-0.00065182	0.00232449
	-0.00179297	0.00434218				-0.000309318	-0.000594785
	-0.00180599	0.00684391				-0.0013337	0.00112771
	-0.000786262	0.0070578				-0.00205173	0.000225897
	0.000187485	0.00333252				0.00102176	-0.000254946
	-0.00165018	0.000460779				0.00450677	-0.00124224
	-0.00118582	-0.00036663				0.00132664	-0.000795159
	-0.00107038	-0.00115431				-0.00147079	-0.000844215
	0.00137912	-0.000336415				-0.000103374	0.00157231
	0.000369992	-0.00169202				4.95688e-06	0.00171838
	-0.00100046	-0.00141357				-0.00176625	-0.000322297
	-0.00161616	-0.000135624				-0.00210298	-0.000248808
	-0.00151162	0.000133053				-0.00215014	0.000872196
	-0.00168765	-0.000696336				-0.00119767	0.00294719
	-0.0010266	-0.00178456				-0.00218832	0.00132164
	-0.000568658	-0.00191183				-0.00208577	-0.00234402
	-0.000838723	-0.00123087				-0.00193149	-0.00195424
	-0.00109981	0.00164072				-0.000175642	-0.000622728
	-0.00164873	0.00338701				-0.000738541	-0.00051814
	-0.00162401	0.00143656				-0.000968245	0.00258291
	5.35427e-05	-0.000602898				-0.000357569	0.00318447
	0.00198847	-9.81198e-05				0.00505239	0.00228962
	0.00177515	-0.00151187				0.00177129	0.000867162
	0.00535914	-0.00259529				-0.000413118	0.000192717
	0.00898301	-0.00223366				0.00273131	0.00237552
	0.0176298	0.00162634				0.00567787	0.0039473
	0.0281646	0.0116238				0.00703573	0.00421082
	0.0365011	0.0184921				0.0108876	0.00245114
	0.0421432	0.0378244				0.0170006	0.00310106
	0.0519367	0.0535925				0.0164949	0.00131112
	0.0677731	0.0629883				0.0114626	0.00130221
	0.084108	0.0693096				0.0143858	0.00400023
	0.0996085	0.0729548				0.0186697	0.00576632
	0.119304	0.0811854				0.0181255	0.00541845
	0.147884	0.100705				0.0131652	0.00439045
	0.17942	0.117834				0.0120916	0.00124675
	0.187667	0.11817				0.0102078	0.00122189
	0.18312	0.113609				0.0113347	0.00336213
	0.190279	0.112181				0.0170709	0.00627377
	0.181527	0.098896				0.0191098	0.0080054
	0.174884	0.0807284				0.0158744	0.00718115
	0.173701	0.0626959				0.0180508	0.00419859
	0.17235	0.0645671				0.0167373	0.00264182
	0.167085	0.06854				0.0112129	-8.32967e-05
	0.158019	0.0639357				0.00926281	-0.00143031
	0.148793	0.0623652				0.00734476	-0.000268473
	0.152389	0.0641598				0.0123608	0.000303693
	0.140269	0.0643366				0.019665	0.00228261
	0.138916	0.0593075				0.0205882	0.00244975
	0.14141	0.0620536				0.0171602	0.00540883
	0.13346	0.0579879				0.0167985	0.006297
	0.11527	0.0508639				0.018884	0.00472615
	0.10167	0.0388442				0.0206269	0.00489821
	0.0896446	0.0150661				0.0251063	0.00586323
	0.0803296	0.00288788				0.0325485	0.0041713
	0.0604094	-0.000465283				0.026314	0.00293043
	0.0494112	-0.00225687				0.0270075	0.00318687
	0.043959	-0.00146967				0.0214509	0.00433761
	0.0396864	0.00590472				0.0100036	0.00536942
	0.0361182	0.0117419				0.00700035	0.0107558
	0.0398835	0.0157247				0.005308	0.0130311
	0.0489317	0.022497				0.00226735	0.0164233
	0.0531211	0.0293963				0.00351475	0.0166805
	0.0520864	0.0306192				0.00506367	0.0162127
	0.0562834	0.0342394				0.00439467	0.0136145
	0.0599735	0.0408186				0.00950221	0.009655
	0.0589337	0.0327463				0.00639366	0.0105456
	0.0513433	0.030343				0.00220817	0.0086878
	0.0491478	0.0214889				0.00138796	0.00778794
	0.0463322	0.0174603				0.00212009	0.0114305
	0.0440906	0.0131173				0.00156392	0.00872566
	0.0440339	0.0103788				0.000922056	0.00524255
	0.0363415	0.0127215				-7.72332e-05	0.00519779
	0.0292807	0.00728808				0.00124505	0.00488236
	0.0249867	0.00572898				0.000484566	0.00250443
	0.0223417	0.00385058				0.000335533	0.000582916
	0.0228317	0.00424481				0.00010738	0.00208277
	0.0221306	0.00230982				-0.000388986	0.00228205
	0.0224508	1.52275e-05				-0.00125797	0.00415379
	0.0192285	-0.000933835				-0.00131718	0.00676986
	0.0181167	-0.00154634				-0.000596135	0.00381844
	0.0143026	-0.000797891				-0.00112426	0.000985924
	0.0125717	-0.000939782				-0.000447644	0.00245361
	0.00893186	-0.000980752				-0.000583849	0.0043267
	0.00578551	-0.000728031				-0.000346181	0.00459805
	0.00280717	-0.00185104				0.00208512	0.00472381
	0.000893757	-0.00206891				0.00163144	0.00348166
	0.00182771	-0.00140467				0.000150985	0.00131272
	0.00235915	-0.00161982				0.000512478	-0.000631076
	0.00239783	-0.000572707				0.000262274	0.000276305
	0.00282234	0.00322693				0.0014062	0.00324456
	0.00353903	0.00363894				0.00117155	0.00629969
	0.00194911	0.00325561				0.000582887	0.00659562
	0.00078561	0.00268118				0.000588461	0.00709004
	0.000726048	-0.000471558				-0.00089503	0.00496498
	0.000559246	-0.00179768				-0.00159995	0.00408125
	0.00149786	-0.00170732				-0.00166413	0.00417856
	0.0032099	-0.00128219				-0.000953627	0.00281393
	0.00302614	0.00198409				-0.00180886	0.00345291
	0.00409083	0.0002945				-0.00178655	0.00181352
	0.00461134	-0.000886399				-0.00191947	-9.01718e-05
	0.00284976	-0.000812917				-0.00198645	-0.00101111
	0.00133387	-0.00197432				-0.00113076	-0.000965967
	0.00129758	-0.00181127				-0.00179155	-0.000302483
	0.00162423	-0.00150762				-0.00192528	0.000226531
	0.000523086	-0.000379984				-0.00114145	-0.00129644
	-0.000275669	-0.00109291				-0.00214742	0.00047272
	-0.000413608	-0.00149778				-0.0018259	0.00225815
	-0.000544468	-0.00163345				-0.00125678	0.00551954
	0.000243063	0.00144207				-0.000851349	0.00817289
	-0.000620279	0.00654645				-0.000594268	0.00922655
	-0.00118782	0.0133299				-0.000384483	0.00958281
	-0.00214566	0.0231996				-0.000598349	0.00802645
	-0.00174588	0.0172494				-2.53018e-05	0.0078152
	-0.000552291	0.0112751				0.000170222	0.0104338
	-0.000370006	0.00770424				0.000233668	0.00979788
	0.000592298	0.00505315				0.000911243	0.006171
	-0.000516921	0.0026007				0.00143203	0.00510459
	-0.00150779	0.00138734				7.06917e-05	0.00576242
	-0.00115824	-0.000146621				0.000727185	0.00566486
	-0.00167894	-0.00138674				0.00023595	0.00565741
	-0.00181966	-0.00182153				-0.000324066	0.00673526
	-0.00166547	-0.000988822				-0.000997258	0.00559841
	-0.00142167	-0.00014019				-0.000548105	0.00307745
	-0.0019957	-0.00125613				-0.000173581	0.0021241
	-0.00218408	-0.000890103				-0.00120534	0.00300332
	-0.00166688	8.53684e-05				-0.000750009	0.00579264
	-0.00183122	0.000462276				-0.000977718	0.00524085
	-0.0013242	0.00415991				-0.00108307	0.00477348
	-0.00114632	0.00426818				-0.000228876	0.00174264
	-0.00126964	0.0072486				-0.00187104	0.000694937
	-0.00190042	0.00925613				-0.00218532	0.00119968
	-0.00183485	0.00943382				-0.00180397	0.00283424
	-0.00154584	0.0073713				-0.000778839	0.00172973
	-0.00101984	0.00654239				-0.00117135	0.0033192
	-0.000805493	0.00350322				-0.00113783	0.00172184
	9.04542e-05	0.00245926				-0.000484157	0.000756674
	-0.00010094	0.0040486				-0.000573593	0.00243489
	-8.31608e-05	0.00136426				-0.000853495	0.00325119
	-0.000593256	-0.000370786				-0.00178558	0.00672995
	-0.00152344	0.000802637				-0.00155135	0.00882017
	-0.00187902	0.00107476				-0.00172898	0.00666896
	-0.0021483	0.000814322				-0.0016813	0.00635671
	-0.00138708	0.00115915				-0.00197112	0.00472882
	0.000672432	0.0024086				-0.00183153	0.00333008
	3.21997e-05	0.00421099				-0.00190726	-0.000895703
	2.04868e-06	0.00374447				-0.00157588	0.00188729
	0.00046726	0.00185618				-0.000899304	0.00168286
	0.00179235	0.00222117				-0.00127671	0.00249591
	0.00303564	-0.000355532				-0.00199193	0.00135577
	0.00420215	-0.000378305				-0.000437595	0.00119803
	0.00483529	-0.00144122				-0.000134312	0.00302214
	0.0071925	-0.00161939				-0.000290733	0.0031195
	0.00619056	-0.00226099				0.000681767	0.00407146
	0.00377052	-0.00252069				0.000980657	0.00204646
	0.00157259	-0.00152011				-0.000886052	0.00111647
	0.000330911	-0.000223191				-0.00203618	0.00353504
	-0.000501805	0.00125745				-0.00187123	0.00331411
	0.000343697	0.000684125				-0.00191047	0.00497493
	0.00278225	-0.00139739				-0.00141982	0.00414228
	0.00307481	-0.00241451				-0.00074715	0.00652345
	0.00255233	-0.00182688				-0.000817654	0.00704925
	0.00100021	-0.00119488				-0.00177101	0.0129519
	0.00269083	-6.87171e-05				-0.00181033	0.0121015
	0.00480763	0.00231211				-0.00132745	0.00553851
	0.00702384	0.0046205				-0.000190886	0.00733448
	0.00735479	0.00268284				-0.000840918	0.00426608
	0.0061443	0.00273149				-0.00146673	0.00254205
	0.0040782	0.00370441				-0.00113172	0.00213921
	0.0027891	0.00137				-0.00191233	0.00241951
	0.00316483	0.000952077				-0.00192668	0.00178061
	0.00277375	0.000668286				-0.000679745	0.0011589
	0.00374138	0.00109909				-0.00170937	-0.00015937
	0.00242269	0.000768146				-0.00147527	-0.000823509
	0.00319269	0.000531525				0.00111263	0.000346153
	0.00282466	0.00112556				0.00275044	0.00299518
	0.00156494	0.00151671				0.000281317	0.000814339
	0.000736546	-0.00164017				-0.00125609	8.36201e-05
	-0.00027279	-0.00103198				-0.00102695	0.00162565
	-0.00126023	-0.00120481				-0.00157114	0.0016683
	-0.00162995	-0.000596445				-0.00191545	0.00375241
	-0.00178237	-0.00145983				-0.00212952	0.000399548
	-0.00204539	-0.00236113				-0.00191109	0.00206347
	-0.00171647	-0.00280834				-0.00201657	0.00275874
	-0.0017996	-0.00278724				-0.00142994	0.00185495
	-0.00143137	-0.00279923				-0.00134533	0.00197162
	0.00130468	-0.0028632				-0.00173381	0.00253846
	0.00394553	-0.00258838				-0.00189717	0.000930041
	0.0065766	-0.00278878				-0.0018868	0.000368904
	0.0100723	-0.00228047				-0.00120057	0.000738077

## Sheet: Figure 2j
MI-ERP (Temporal)	Ji	Nr			MI-ERP (Frontal)	Ji	Nr
	-0.00132689	-0.00158417				0.00797133	-0.00108232
	-0.00171608	-0.00243993				0.00544092	-0.00256075
	-0.00199069	-0.00279359				0.00326681	-0.00312862
	-0.00205405	-0.00283754				0.00020158	-0.00302106
	-0.00189859	-0.00278087				-0.00163387	-0.00230374
	-0.00200372	-0.00277621				-0.00196015	-0.000875561
	-0.00211615	-0.00251397				-0.00191466	0.00216614
	-0.00217811	-0.00254266				-0.00129354	0.00661471
	-0.00208175	-0.00256542				0.000793543	0.0107563
	-0.00177776	-0.00234299				0.00273158	0.0132379
	-0.00141848	-0.00233832				0.00455689	0.00844285
	-0.00127772	-0.00226342				0.00513819	0.00586574
	-0.00153898	-0.00222323				0.00464481	0.00425944
	-0.00158618	-0.00244256				0.00381989	0.00285759
	-0.00127047	-0.00250679				0.00149286	0.00345387
	-0.000354946	-0.00244357				-0.000499765	0.00393475
	0.000433532	-0.00175347				-0.0015581	0.00413389
	0.000636753	-0.00111678				-0.00113223	0.00511635
	-0.000329519	-7.54154e-05				-0.000460911	0.00611296
	-0.00119292	0.000786321				-0.000226692	0.00606247
	-0.00175889	0.000945771				-0.00163939	0.00738576
	-0.00215296	0.000876463				-0.00215342	0.00586568
	-0.00217195	0.00276378				-0.00186777	0.00448565
	-0.002065	0.00600841				-0.000772785	0.00507226
	-0.00187584	0.00890457				-5.48956e-05	0.00429056
	-0.00136484	0.0101167				0.000855342	0.00249781
	-0.000505739	0.0101233				0.00166184	0.000906074
	0.000217648	0.00905796				0.00145581	-0.00154741
	0.0011655	0.00739627				0.000697008	-0.00203892
	0.00199543	0.00474902				-0.000485472	-0.000443916
	0.00230908	0.00253983				-0.000931126	0.00198732
	0.00233169	0.00103921				-0.00151102	0.00349517
	0.000857211	0.00199413				-0.00135217	0.00324165
	-0.000507842	0.00343751				-0.000239318	0.00333822
	-0.00140517	0.00378419				0.000722102	0.00461071
	-0.00181045	0.00280862				0.00114549	0.00646424
	-0.00187289	0.00214415				0.000962643	0.007553
	-0.00169669	0.00292311				0.0010891	0.00837527
	-0.00138531	0.0041223				0.000700605	0.00906993
	-0.00141182	0.00432028				0.00131428	0.00902734
	-0.00143383	0.00487507				0.00146629	0.00765205
	-0.00181594	0.00510794				-0.000309148	0.00760424
	-0.00200461	0.00732964				-0.00143851	0.00619047
	-0.00107451	0.00714601				-0.00182341	0.00701844
	-0.000312616	0.00548862				-0.00188117	0.00826463
	0.000358974	0.00199653				-0.00164077	0.00802582
	0.00110325	-0.000105848				-0.000655281	0.00750198
	0.00152143	-0.000854964				0.000252438	0.00795907
	0.00155256	-0.0012283				0.0017186	0.00797816
	0.00134051	-0.00189693				0.00193685	0.00817763
	0.000299153	-0.00248137				0.00301213	0.00567145
	0.000383912	-0.00251595				0.00261956	0.00651479
	-0.000998015	-0.00183266				0.00240263	0.00708462
	-0.00159582	-0.0009023				0.00142042	0.00782022
	-0.00204952	0.000190797				0.000478246	0.00733768
	-0.00215631	0.000209163				0.000357751	0.00728423
	-0.00208918	-0.000823019				0.00120747	0.00676026
	-0.00204488	-0.00204728				0.00183744	0.00549689
	-0.00214558	-0.00180561				0.00246147	0.00348632
	-0.00173374	-0.0013505				0.00354151	0.0031405
	-0.000272763	-0.000867407				0.0055614	0.00219337
	0.00174368	-0.000424158				0.00660287	0.000299303
	0.00371991	-0.00104834				0.00590986	-0.00130416
	0.00360388	0.000205462				0.00355916	-0.00234766
	0.00102618	0.000746473				0.000600749	-0.00236955
	-0.00140796	0.00231943				-0.00186349	-0.0021072
	-0.00199972	0.0050835				-0.000964886	-0.000167954
	0.00119069	0.0123909				0.00358817	0.00256646
	0.00699499	0.0259655				0.00936551	0.00338835
	0.0119436	0.0451487				0.0150309	0.00510294
	0.0132263	0.0659229				0.018112	0.00446246
	0.00885398	0.08588				0.0169343	0.00199244
	0.00139048	0.0958419				0.0126762	0.000636746
	-0.00214901	0.0939882				0.00672265	0.000461755
	0.00507271	0.081364				0.00250973	-0.000267985
	0.0226324	0.0639241				0.000168647	8.12708e-05
	0.0456006	0.0458295				-0.000366034	-0.000447028
	0.0666759	0.0298922				0.000609641	0.000710335
	0.0821704	0.0189309				0.00166164	0.00188782
	0.0836447	0.0126064				0.0023432	0.00252765
	0.0738485	0.00834096				0.00239509	0.00249641
	0.0566516	0.00648309				0.00254391	0.00269566
	0.0379696	0.00585904				0.00361265	0.00302181
	0.0230203	0.00540026				0.00578926	0.00429676
	0.0129296	0.004415				0.00549063	0.0061859
	0.00707308	0.00351323				0.00588969	0.00834958
	0.00391581	0.00164739				0.00318792	0.00976473
	0.00223907	-0.000264966				0.00128286	0.0105548
	0.000970282	-0.00152992				-0.000690605	0.00791405
	0.000776714	-0.000821084				-0.00172828	0.00613064
	0.00161981	0.00272409				-0.00211251	0.00403708
	0.00331187	0.00795735				-0.00207268	0.00386229
	0.00595091	0.0149552				-0.00157311	0.00233959
	0.00891146	0.0241284				-0.00141376	0.00268662
	0.0117852	0.0352479				-0.00154819	0.00234211
	0.0133293	0.0454222				-0.00133572	0.00350433
	0.0134833	0.0541735				-0.000851319	0.00311966
	0.0111937	0.0612041				0.000137882	0.00187367
	0.00828984	0.0651627				0.00188596	0.00116971
	0.0042312	0.063418				0.00444537	0.00268291
	0.0017283	0.0575926				0.00686742	0.00482773
	0.000280499	0.0497132				0.00882061	0.00578615
	-0.000912591	0.0402781				0.00971838	0.00938862
	-0.00151343	0.0293549				0.0097414	0.0104106
	-0.00176488	0.0188818				0.00939262	0.0100469
	-0.00176134	0.0109569				0.00918783	0.00858246
	-0.0010831	0.00563942				0.00939575	0.00835148
	0.000507547	0.0025909				0.0111128	0.00758165
	0.00276833	0.000940713				0.0138159	0.00990619
	0.0057291	7.71205e-05				0.0181505	0.00922001
	0.00873464	-0.000628932				0.022605	0.00770224
	0.0103747	-0.000795731				0.0265707	0.00674826
	0.0117392	0.000423063				0.027977	0.00690106
	0.0128003	0.00256097				0.0243138	0.00661736
	0.0131476	0.00550025				0.019122	0.00696477
	0.0128451	0.0103883				0.0127725	0.00727378
	0.0129019	0.0158483				0.0073674	0.00763041
	0.0129342	0.020839				0.00250102	0.00704911
	0.0130737	0.0275913				-0.000208697	0.00758682
	0.0127424	0.0340042				-0.00132879	0.0062628
	0.0115996	0.0422934				-0.00163789	0.00698518
	0.00952589	0.0507946				-0.00173476	0.00625435
	0.00746663	0.0597573				-0.00184141	0.00457543
	0.00538616	0.067512				-0.00200139	0.00443999
	0.0037866	0.0711103				-0.00184372	0.00411017
	0.00252955	0.0711574				-0.00131543	0.00767581
	0.00059737	0.0658469				-0.000127954	0.00777604
	-0.000427155	0.0576852				0.00129001	0.0101212
	-0.000888267	0.0475862				0.00347584	0.0113569
	-0.00102883	0.0379865				0.00738588	0.0128155
	-0.00101344	0.0273514				0.0104237	0.0143552
	-0.000526335	0.0180104				0.0123249	0.01489
	-5.17592e-05	0.0102457				0.0128072	0.0125151
	0.000543364	0.0047319				0.0123725	0.00941466
	0.000466641	0.000830406				0.0114906	0.00648428
	0.000598434	-0.0014238				0.0108925	0.00214602
	0.000533454	-0.00181046				0.00990901	-0.000950929
	-0.000173126	-0.00179432				0.00803539	-0.00133984
	-0.000538518	-0.00131978				0.00557158	-0.00181009
	-0.00102347	-0.00133769				0.0041373	-0.0016011
	-0.00125678	-0.00162763				0.00273866	-0.00089944
	-0.00118586	-0.001766				0.000654954	0.000132818
	-0.000846997	-0.00190098				-0.000138923	0.00045446
	-0.000140592	-0.00196537				-0.000312361	0.000269999
	0.00114022	-0.00259424				0.00092069	0.000530138
	0.00183089	-0.00287509				0.00211063	0.00257528
	0.00319013	-0.0024854				0.00387005	0.00350359
	0.00395059	-0.00143922				0.00372461	0.00231212
	0.00479855	0.000652279				0.00413352	0.00319895
	0.00512701	0.00350569				0.0046827	0.0035559
	0.00508637	0.00733592				0.00441492	0.00353124
	0.00467382	0.0116479				0.0040237	0.00218738
	0.00346255	0.0163383				0.00299393	0.000815643
	0.00263121	0.0205945				0.00208607	0.00042947
	0.002043	0.022899				0.00165262	-0.00117113
	0.00296743	0.0214281				0.00184987	-0.0022963
	0.0035129	0.0184407				0.00227435	-0.00270559
	0.00387731	0.0126102				0.00347866	-0.00290915
	0.003185	0.00744269				0.00518988	-0.00263868
	0.00237387	0.00214437				0.00768483	-0.00266989
	0.000846121	-0.00148227				0.0096298	-0.00235435
	-0.000197763	-0.000943293				0.0110097	-0.00250546
	-0.00128337	0.00266716				0.0113022	-0.00326714
	-0.00178039	0.0074282				0.0132683	-0.00339956
	-0.00181591	0.0124102				0.0143068	-0.00335166
	-0.00145922	0.0161236				0.013739	-0.00336805
	-0.000606626	0.016353				0.0127132	-0.00316921
	0.00114553	0.0145005				0.0106858	-0.00196826
	0.00320591	0.0102276				0.0084395	0.00160498
	0.00511931	0.00612205				0.00553132	0.00734893
	0.00630924	0.00289566				0.00279904	0.0177682
	0.00583162	0.00087801				0.00126037	0.0267512
	0.00468132	-0.00112551				0.000466184	0.0315531
	0.003793	-0.00138425				0.000476302	0.0274126
	0.00251931	-0.00103196				0.00160167	0.0186426
	0.00160825	0.000294078				0.000794564	0.00871006
	0.00104583	0.00224387				0.000687413	0.00382443
	0.000758633	0.00489229				0.000852004	0.000989165
	0.00112013	0.00530322				0.000886578	-0.00114637
	0.00186454	0.00470707				0.0014819	-0.00191818
	0.00260353	0.0039739				0.00148765	-0.0024221
	0.00279076	0.00374777				0.00142506	-0.00271905
	0.0035162	0.00302095				0.00113339	-0.00320211
	0.00387365	0.00367308				0.00109928	-0.00334429
	0.00383827	0.00444291				0.00114908	-0.00338758
	0.00335462	0.00314972				0.00247452	-0.00319551
	0.00311947	0.000668332				0.00538616	-0.00287688
	0.00260251	-0.00202951				0.00908349	-0.00285784
	0.00126582	-0.00219275				0.0130064	-0.00293429
	0.000356224	-0.00233016				0.0130439	-0.00310314
	-0.000635453	-0.0024032				0.0108891	-0.00339969
	-0.00146309	-0.00163633				0.00673498	-0.00336827
	-0.00192723	8.91486e-05				0.00283727	-0.00300582
	-0.00211256	0.00287661				0.000897243	-0.00254329
	-0.00208332	0.00577927				-4.85509e-05	-0.00275936
	-0.00166926	0.00913344				0.000114255	-0.0029789
	-0.00158321	0.0105401				0.000834353	-0.00268714
	-0.00181173	0.0123872				0.00235555	-0.00208085
	-0.00209974	0.0117188				0.00413568	-0.000886414
	-0.00218873	0.0106449				0.00534222	-0.000262515
	-0.00173799	0.00790706				0.00652763	-0.000278878
	-0.00106133	0.00458336				0.00693911	-0.000627366
	0.00011486	0.00150574				0.00737394	-0.00152801
	0.000444541	-0.000555487				0.00850351	-0.0017533
	0.000976702	-0.00172294				0.00853848	-0.00196088
	0.000583904	-0.00221443				0.00825484	-0.00133449
	0.000401469	-0.00147924				0.00932015	-0.000580501
	0.000737456	-0.000876636				0.0103736	0.000678233
	0.000207082	-0.000256895				0.0139259	0.00392212
	7.74878e-06	0.00129369				0.0165419	0.00554223
	0.00027591	0.00167499				0.0184915	0.00677055
	0.000508638	0.00106454				0.020682	0.00711296
	0.000974258	0.00146986				0.0207051	0.00645345
	0.00246466	0.00225867				0.0210065	0.00590187
	0.00415519	0.00267539				0.0206398	0.00572368
	0.00670724	0.00227266				0.0207455	0.00524638
	0.0107288	0.00137778				0.0184139	0.00336218
	0.0137909	0.00120422				0.0163524	0.00299422
	0.0158423	0.000552412				0.0140787	0.00160086
	0.016755	-0.000565294				0.0122218	-5.90558e-05
	0.0153768	-0.0013159				0.011414	-0.00114889
	0.013097	-0.00167362				0.0112098	-0.000422249
	0.00910662	-0.00175536				0.0115389	0.000391786
	0.00443893	-0.00157028				0.0125754	0.000704089
	0.00141619	-0.00148321				0.0133106	0.00158018

## Sheet: Figure 3a
0	4.7587e-06	0.000111818	0.000133033	0.000139371	0.000193913	0.000160283	0.000133834	9.69072e-05	4.73746e-05	1.16539e-05	-2.54961e-05	-3.64563e-05	-4.88881e-05	-3.9019e-05	-2.05463e-05	2.33733e-05	5.09925e-05	7.50443e-05	8.73589e-05	9.40931e-05	7.46578e-05	6.23048e-05	3.89363e-05	1.41574e-05	-2.54559e-05	-7.78961e-05	-8.51043e-05	-5.88324e-05	-7.32777e-05	-5.23992e-05	-2.66876e-05	-6.30376e-06	1.39498e-05	6.26098e-05	6.82015e-05	5.4771e-05	6.99223e-05	7.66192e-05	0.000104243	0.000140411	0.000165308	0.000175535	0.000189103	0.000184954	0.000162522	0.000116895	4.00991e-05	-6.0649e-05	-0.000194587
4.7587e-06	0	0.000137408	0.000159277	0.000155074	0.000221772	0.000165723	0.000126745	8.17365e-05	1.83663e-05	-2.60702e-05	-6.96689e-05	-8.35786e-05	-9.83269e-05	-8.4799e-05	-6.17301e-05	-1.01898e-05	2.30396e-05	5.45427e-05	7.35841e-05	8.78728e-05	7.47557e-05	6.81372e-05	5.0742e-05	3.06732e-05	-4.25828e-06	-5.09443e-05	-5.34153e-05	-2.25331e-05	-2.83146e-05	-1.20265e-06	3.00063e-05	5.6654e-05	7.9083e-05	0.000123048	0.000129011	0.000113969	0.000122864	0.000122111	0.000137115	0.000162766	0.000175377	0.000177563	0.000184387	0.00017577	0.000151025	0.000104037	2.57772e-05	-7.51002e-05	-0.000209956
0.000111818	0.000137408	0	-4.52727e-05	7.52185e-05	0.000187119	0.000113618	6.04306e-05	1.41554e-05	-6.45412e-05	-0.000114539	-0.000160345	-0.000174393	-0.000186113	-0.000164139	-0.000132306	-6.8242e-05	-2.62128e-05	1.57781e-05	4.31634e-05	6.68934e-05	6.0984e-05	6.1344e-05	5.07958e-05	3.63576e-05	6.2947e-06	-3.4279e-05	-3.19179e-05	3.71467e-06	6.68605e-06	4.03386e-05	7.74593e-05	0.000110447	0.000136104	0.000176348	0.000184011	0.000169177	0.000173126	0.000167591	0.00017252	0.000189059	0.000190962	0.000185583	0.000185427	0.000172162	0.00014429	9.53783e-05	1.34046e-05	-9.02816e-05	-0.000228915
0.000133033	0.000159277	-4.52727e-05	0	5.92329e-05	0.000238564	0.000129398	5.82008e-05	1.335e-06	-9.47785e-05	-0.000154309	-0.000206407	-0.000222783	-0.000236076	-0.000209411	-0.00017174	-9.8452e-05	-5.00445e-05	2.42068e-07	3.38831e-05	6.48847e-05	6.41935e-05	6.93255e-05	6.3258e-05	5.17814e-05	2.48506e-05	-1.19648e-05	-7.39813e-06	2.97876e-05	4.01172e-05	7.82864e-05	0.000119224	0.000157147	0.000184957	0.000221341	0.000230153	0.00021711	0.000217517	0.00020951	0.000206545	0.000214445	0.000207238	0.000196296	0.00019041	0.000174128	0.000144239	9.55317e-05	1.25766e-05	-8.97383e-05	-0.00022854
0.000139371	0.000155074	7.52185e-05	5.92329e-05	0	0.000160152	7.38875e-05	-5.21697e-05	-9.13205e-05	-0.000212926	-0.000269909	-0.000319555	-0.00033089	-0.000338068	-0.000296569	-0.000245021	-0.000155147	-9.58676e-05	-3.33587e-05	8.16127e-06	4.82796e-05	5.20795e-05	6.29417e-05	6.18352e-05	5.3802e-05	3.00333e-05	-2.61598e-06	4.36981e-06	4.45608e-05	6.18662e-05	0.000104742	0.000150491	0.000193646	0.000224586	0.000258592	0.000270031	0.000260399	0.000259158	0.000251095	0.000241719	0.000241843	0.000226488	0.000210056	0.000196885	0.000176756	0.000144018	9.48353e-05	1.12294e-05	-8.95626e-05	-0.000227433
0.000193913	0.000221772	0.000187119	0.000238564	0.000160152	0	-0.000217595	-0.000214384	-0.000232839	-0.000354852	-0.000406736	-0.000450593	-0.000455136	-0.000454817	-0.000398049	-0.0003345	-0.00023066	-0.000163993	-9.19258e-05	-4.53775e-05	3.04108e-06	1.23265e-05	3.07979e-05	3.70311e-05	3.51166e-05	1.63547e-05	-1.09906e-05	1.22164e-06	4.60824e-05	7.181e-05	0.00012107	0.000172697	0.000221843	0.000256975	0.000290343	0.000305225	0.000300413	0.000299294	0.000293596	0.000280637	0.000274753	0.000253729	0.000234186	0.00021405	0.000189704	0.000151905	9.91178e-05	1.20817e-05	-8.87049e-05	-0.000227436
0.000160283	0.000165723	0.000113618	0.000129398	7.38875e-05	-0.000217595	0	-0.000368959	-0.000287133	-0.00045899	-0.000494836	-0.000534163	-0.000531674	-0.000526022	-0.000453107	-0.000376227	-0.000258144	-0.000184203	-0.000103136	-5.42986e-05	-1.16449e-06	9.18754e-06	2.9302e-05	3.7157e-05	3.51341e-05	1.5545e-05	-1.2318e-05	-1.27542e-06	4.28069e-05	7.21245e-05	0.000123582	0.000178167	0.000231109	0.000269413	0.000302984	0.000320877	0.000320775	0.000321661	0.000319583	0.000308407	0.000303253	0.000285277	0.00026997	0.000252221	0.000233335	0.000200985	0.000155002	7.46276e-05	-1.89283e-05	-0.000151392
0.000133834	0.000126745	6.04306e-05	5.82008e-05	-5.21697e-05	-0.000214384	-0.000368959	0	-0.000319107	-0.000501813	-0.000550737	-0.000595734	-0.000590859	-0.000583964	-0.000495818	-0.000408525	-0.000279998	-0.000201702	-0.000113589	-6.46327e-05	-7.91381e-06	2.16319e-06	2.38866e-05	3.35456e-05	3.15643e-05	1.13469e-05	-1.69147e-05	-6.50761e-06	3.76474e-05	7.06109e-05	0.000124739	0.000182693	0.000239367	0.000280674	0.000313865	0.000333622	0.000337231	0.000338811	0.000338987	0.000329239	0.000323935	0.000309636	0.000300321	0.000286834	0.000275532	0.000251844	0.000215326	0.000146015	6.37503e-05	-5.69418e-05
9.69072e-05	8.17365e-05	1.41554e-05	1.335e-06	-9.13205e-05	-0.000232839	-0.000287133	-0.000319107	0	-0.000948301	-0.000740741	-0.000726885	-0.00068843	-0.000664795	-0.000542773	-0.000433666	-0.000286233	-0.000200347	-0.000103101	-5.49442e-05	3.56941e-06	1.16327e-05	3.23261e-05	4.07975e-05	3.63421e-05	1.38936e-05	-1.66043e-05	-7.91662e-06	3.40381e-05	6.82748e-05	0.00012374	0.000183792	0.000243288	0.000287389	0.000320115	0.000341766	0.000348432	0.000350912	0.000354049	0.000346145	0.000342027	0.000332943	0.000330747	0.000323179	0.000321579	0.000309987	0.000287398	0.000235685	0.000171381	7.03779e-05
4.73746e-05	1.83663e-05	-6.45412e-05	-9.47785e-05	-0.000212926	-0.000354852	-0.00045899	-0.000501813	-0.000948301	0	-0.000671751	-0.000715629	-0.00066943	-0.000658508	-0.00052381	-0.000409005	-0.000255707	-0.000173321	-7.91312e-05	-4.08403e-05	1.02777e-05	9.52459e-06	2.41024e-05	2.81331e-05	1.82744e-05	-9.04962e-06	-4.34599e-05	-3.78234e-05	3.47462e-06	3.96255e-05	9.83317e-05	0.000163075	0.000228223	0.000278303	0.000314317	0.000339918	0.000350953	0.000356375	0.000362438	0.000358432	0.000357311	0.00035553	0.000361051	0.000361892	0.000371214	0.000372716	0.000365021	0.000331243	0.00028715	0.000206517
1.16539e-05	-2.60702e-05	-0.000114539	-0.000154309	-0.000269909	-0.000406736	-0.000494836	-0.000550737	-0.000740741	-0.000671751	0	-0.000782366	-0.000667495	-0.000675605	-0.000509799	-0.000375436	-0.000214192	-0.000135374	-4.39584e-05	-1.6144e-05	2.89633e-05	1.90488e-05	2.77808e-05	2.73334e-05	1.19004e-05	-2.00988e-05	-5.84779e-05	-5.70728e-05	-1.93171e-05	1.7018e-05	7.64173e-05	0.000144053	0.000213066	0.000268549	0.000307293	0.000337218	0.000352801	0.000361571	0.000371215	0.000370906	0.000372958	0.000377714	0.000390121	0.000397797	0.00041533	0.000427173	0.000432864	0.000416809	0.000391885	0.000332655
-2.54961e-05	-6.96689e-05	-0.000160345	-0.000206407	-0.000319555	-0.000450593	-0.000534163	-0.000595734	-0.000726885	-0.000715629	-0.000782366	0	-0.000522427	-0.00063274	-0.000432206	-0.000291088	-0.000133993	-7.0578e-05	9.64652e-06	2.13654e-05	5.3648e-05	3.1193e-05	3.02571e-05	2.25996e-05	-1.27616e-06	-3.97996e-05	-8.44265e-05	-8.86222e-05	-5.50937e-05	-1.92761e-05	4.12862e-05	0.000112165	0.000186166	0.000248863	0.000291131	0.000326863	0.000347992	0.000360814	0.000374963	0.000378765	0.000383401	0.000394342	0.000413727	0.000427866	0.000452193	0.000471413	0.000486954	0.000485828	0.000478572	0.000442015
-3.64563e-05	-8.35786e-05	-0.000174393	-0.000222783	-0.00033089	-0.000455136	-0.000531674	-0.000590859	-0.00068843	-0.00066943	-0.000667495	-0.000522427	0	-0.000696773	-0.00038502	-0.000209258	-5.10555e-05	-2.44364e-06	6.28202e-05	5.292e-05	7.06581e-05	3.68272e-05	2.82041e-05	1.46477e-05	-1.55016e-05	-5.88926e-05	-0.000107112	-0.000116226	-8.69435e-05	-5.20689e-05	8.84079e-06	8.20616e-05	0.000159368	0.000228305	0.000273458	0.000313282	0.000338249	0.000353835	0.000370555	0.00037752	0.000384065	0.000399144	0.000422538	0.000440403	0.00046772	0.000490197	0.000510447	0.000519582	0.000524741	0.000506858
-4.88881e-05	-9.83269e-05	-0.000186113	-0.000236076	-0.000338068	-0.000454817	-0.000526022	-0.000583964	-0.000664795	-0.000658508	-0.000675605	-0.00063274	-0.000696773	0	-0.000110719	2.78123e-05	0.00013819	0.000136622	0.000163871	0.000120391	0.000109706	5.85304e-05	3.39162e-05	9.53497e-06	-3.31391e-05	-8.36043e-05	-0.000138498	-0.000156806	-0.000134328	-0.000102269	-4.16064e-05	3.36619e-05	0.000115033	0.000192235	0.000241718	0.000287925	0.000318594	0.000338528	0.000359325	0.000370533	0.000379644	0.000399446	0.000426068	0.000446621	0.000473942	0.000495366	0.000514278	0.000526815	0.000536884	0.000530457
-3.9019e-05	-8.4799e-05	-0.000164139	-0.000209411	-0.000296569	-0.000398049	-0.000453107	-0.000495818	-0.000542773	-0.00052381	-0.000509799	-0.000432206	-0.00038502	-0.000110719	0	0.000196972	0.000236869	0.00020108	0.000208018	0.000132354	0.000103431	3.91024e-05	6.66325e-06	-2.07659e-05	-6.84244e-05	-0.000121262	-0.000178681	-0.00020108	-0.000181051	-0.000149489	-8.78532e-05	-1.00307e-05	7.44207e-05	0.000158046	0.000209708	0.00025932	0.00029284	0.000315142	0.000338444	0.000352701	0.000363691	0.000388458	0.000418724	0.000442058	0.000469533	0.000488836	0.000503866	0.000515683	0.000524234	0.000521448
-2.05463e-05	-6.17301e-05	-0.000132306	-0.00017174	-0.000245021	-0.0003345	-0.000376227	-0.000408525	-0.000433666	-0.000409005	-0.000375436	-0.000291088	-0.000209258	2.78123e-05	0.000196972	0	0.000247753	0.000184197	0.000178651	7.83339e-05	3.81686e-05	-2.64404e-05	-5.63469e-05	-7.84925e-05	-0.000124157	-0.000171126	-0.000226374	-0.000249709	-0.000229523	-0.000196305	-0.000132391	-5.21532e-05	3.48979e-05	0.000124019	0.000176255	0.000227538	0.000262087	0.000285454	0.000309963	0.000326448	0.000338027	0.000367004	0.000400225	0.000425615	0.000452543	0.000468324	0.000476896	0.00048335	0.000485594	0.000480401
2.33733e-05	-1.01898e-05	-6.8242e-05	-9.8452e-05	-0.000155147	-0.00023066	-0.000258144	-0.000279998	-0.000286233	-0.000255707	-0.000214192	-0.000133993	-5.10555e-05	0.00013819	0.000236869	0.000247753	0	0.000166426	0.000178907	5.2233e-05	1.12542e-05	-5.49921e-05	-8.16011e-05	-9.9074e-05	-0.000142054	-0.000184029	-0.000238261	-0.000265304	-0.000247342	-0.000215487	-0.00015294	-7.44914e-05	1.02788e-05	9.99877e-05	0.000148621	0.000197928	0.000230437	0.000253187	0.000277087	0.000294482	0.000306412	0.000338701	0.00037388	0.000401012	0.000427893	0.000440979	0.000443873	0.000444899	0.000439914	0.000430065
5.09925e-05	2.30396e-05	-2.62128e-05	-5.00445e-05	-9.58676e-05	-0.000163993	-0.000184203	-0.000201702	-0.000200347	-0.000173321	-0.000135374	-7.0578e-05	-2.44364e-06	0.000136622	0.00020108	0.000184197	0.000166426	0	0.000132994	-3.05252e-05	-8.24983e-05	-0.000143591	-0.000155935	-0.000158616	-0.000196088	-0.000226862	-0.000277348	-0.000305245	-0.000284725	-0.000249217	-0.000184016	-0.000104113	-1.88636e-05	7.32039e-05	0.000119306	0.000167031	0.000197234	0.000218949	0.000241074	0.000258473	0.000269814	0.000304208	0.000339744	0.000367162	0.000393446	0.000403353	0.000400113	0.000394727	0.000382228	0.000366859
7.50443e-05	5.45427e-05	1.57781e-05	2.42068e-07	-3.33587e-05	-9.19258e-05	-0.000103136	-0.000113589	-0.000103101	-7.91312e-05	-4.39584e-05	9.64652e-06	6.28202e-05	0.000163871	0.000208018	0.000178651	0.000178907	0.000132994	0	-0.000256322	-0.000186302	-0.000225913	-0.000202471	-0.000183845	-0.000212272	-0.000230614	-0.000278441	-0.0003079	-0.000285623	-0.000249991	-0.000184897	-0.000106908	-2.48969e-05	6.5209e-05	0.000105318	0.000147857	0.00017294	0.000191599	0.000209755	0.000225466	0.000235719	0.000270832	0.000304786	0.000329838	0.000353447	0.000358962	0.000349366	0.000338113	0.000317853	0.000297783
8.73589e-05	7.35841e-05	4.31634e-05	3.38831e-05	8.16127e-06	-4.53775e-05	-5.42986e-05	-6.46327e-05	-5.49442e-05	-4.08403e-05	-1.6144e-05	2.13654e-05	5.292e-05	0.000120391	0.000132354	7.83339e-05	5.2233e-05	-3.05252e-05	-0.000256322	0	-0.000242376	-0.000198318	-0.00018208	-0.000156872	-0.000193743	-0.000207947	-0.000259641	-0.000298221	-0.000278835	-0.000244783	-0.000182843	-0.000110686	-3.50907e-05	5.06549e-05	8.10352e-05	0.000116444	0.000135034	0.000150927	0.000164691	0.000178714	0.000188522	0.000224703	0.000258115	0.000281791	0.000304423	0.000306481	0.00029158	0.000274467	0.000246651	0.000220505
9.40931e-05	8.78728e-05	6.68934e-05	6.48847e-05	4.82796e-05	3.04108e-06	-1.16449e-06	-7.91381e-06	3.56941e-06	1.02777e-05	2.89633e-05	5.3648e-05	7.06581e-05	0.000109706	0.000103431	3.81686e-05	1.12542e-05	-8.24983e-05	-0.000186302	-0.000242376	0	-0.000236638	-0.000143978	-0.000127716	-0.000163385	-0.000172579	-0.000223532	-0.000267442	-0.000248172	-0.000217172	-0.000159336	-9.40694e-05	-2.74509e-05	4.97801e-05	6.68562e-05	9.095e-05	9.89218e-05	0.00010755	0.000112531	0.000121083	0.000127448	0.000162444	0.000193412	0.000214769	0.000237489	0.00023738	0.000220799	0.000201844	0.000171105	0.000145136
7.46578e-05	7.47557e-05	6.0984e-05	6.41935e-05	5.20795e-05	1.23265e-05	9.18754e-06	2.16319e-06	1.16327e-05	9.52459e-06	1.90488e-05	3.1193e-05	3.68272e-05	5.85304e-05	3.91024e-05	-2.64404e-05	-5.49921e-05	-0.000143591	-0.000225913	-0.000198318	-0.000236638	0	-0.00016198	-0.000116221	-0.000149917	-0.000150593	-0.000220118	-0.00027342	-0.000253018	-0.000220252	-0.000164052	-0.000102838	-3.9197e-05	3.53917e-05	4.46651e-05	6.41185e-05	6.8103e-05	7.54257e-05	7.58139e-05	8.15874e-05	8.61302e-05	0.000117382	0.000142736	0.000156448	0.000172233	0.000163356	0.000137316	0.00011027	6.92217e-05	3.62784e-05
6.23048e-05	6.81372e-05	6.1344e-05	6.93255e-05	6.29417e-05	3.07979e-05	2.9302e-05	2.38866e-05	3.23261e-05	2.41024e-05	2.77808e-05	3.02571e-05	2.82041e-05	3.39162e-05	6.66325e-06	-5.63469e-05	-8.16011e-05	-0.000155935	-0.000202471	-0.00018208	-0.000143978	-0.00016198	0	-7.46109e-05	-0.000110908	-0.000111996	-0.000202393	-0.000273338	-0.000255589	-0.000223519	-0.000171959	-0.000116844	-5.93114e-05	1.07769e-05	9.37702e-06	2.18576e-05	1.97713e-05	2.42718e-05	1.96399e-05	2.22886e-05	2.5038e-05	5.38208e-05	7.57601e-05	8.45121e-05	9.64345e-05	8.09296e-05	4.81938e-05	1.42478e-05	-3.57861e-05	-7.52766e-05
3.89363e-05	5.0742e-05	5.07958e-05	6.3258e-05	6.18352e-05	3.70311e-05	3.7157e-05	3.35456e-05	4.07975e-05	2.81331e-05	2.73334e-05	2.25996e-05	1.46477e-05	9.53497e-06	-2.07659e-05	-7.84925e-05	-9.9074e-05	-0.000158616	-0.000183845	-0.000156872	-0.000127716	-0.000116221	-7.46109e-05	0	-0.000209047	-0.000135531	-0.000273193	-0.000358842	-0.000327156	-0.000281957	-0.000229206	-0.000175078	-0.000118123	-4.73153e-05	-5.52643e-05	-4.42624e-05	-4.58634e-05	-3.8334e-05	-4.39961e-05	-4.0778e-05	-3.60624e-05	-9.20384e-06	9.9871e-06	1.3908e-05	2.1559e-05	-1.22898e-06	-4.10277e-05	-8.19491e-05	-0.000140933	-0.000186757
1.41574e-05	3.06732e-05	3.63576e-05	5.17814e-05	5.3802e-05	3.51166e-05	3.51341e-05	3.15643e-05	3.63421e-05	1.82744e-05	1.19004e-05	-1.27616e-06	-1.55016e-05	-3.31391e-05	-6.84244e-05	-0.000124157	-0.000142054	-0.000196088	-0.000212272	-0.000193743	-0.000163385	-0.000149917	-0.000110908	-0.000209047	0	-5.65185e-05	-0.000277003	-0.000394716	-0.000350678	-0.00029412	-0.000244642	-0.000191706	-0.000139154	-6.95279e-05	-8.72676e-05	-8.10271e-05	-8.55386e-05	-7.85065e-05	-8.8435e-05	-8.84008e-05	-8.53691e-05	-6.46395e-05	-5.14201e-05	-5.60661e-05	-5.63336e-05	-8.91564e-05	-0.000138711	-0.000188332	-0.000258305	-0.000313076
-2.54559e-05	-4.25828e-06	6.2947e-06	2.48506e-05	3.00333e-05	1.63547e-05	1.5545e-05	1.13469e-05	1.38936e-05	-9.04962e-06	-2.00988e-05	-3.97996e-05	-5.88926e-05	-8.36043e-05	-0.000121262	-0.000171126	-0.000184029	-0.000226862	-0.000230614	-0.000207947	-0.000172579	-0.000150593	-0.000111996	-0.000135531	-5.65185e-05	0	-0.000607885	-0.000637905	-0.000495901	-0.000383084	-0.000322674	-0.000262494	-0.000205404	-0.000130435	-0.000152892	-0.000146436	-0.000148311	-0.000136528	-0.00014681	-0.000147336	-0.000143374	-0.000126523	-0.000116083	-0.000127289	-0.000133555	-0.000174843	-0.000232738	-0.000290658	-0.000371064	-0.000434993
-7.78961e-05	-5.09443e-05	-3.4279e-05	-1.19648e-05	-2.61598e-06	-1.09906e-05	-1.2318e-05	-1.69147e-05	-1.66043e-05	-4.34599e-05	-5.84779e-05	-8.44265e-05	-0.000107112	-0.000138498	-0.000178681	-0.000226374	-0.000238261	-0.000277348	-0.000278441	-0.000259641	-0.000223532	-0.000220118	-0.000202393	-0.000273193	-0.000277003	-0.000607885	0	-0.0006603	-0.000466494	-0.000348774	-0.000308298	-0.000256677	-0.000212562	-0.000141303	-0.000176079	-0.00017747	-0.000184396	-0.000174561	-0.000189447	-0.000192319	-0.00018878	-0.000177522	-0.000169432	-0.000186036	-0.000196083	-0.000243035	-0.000305802	-0.000369099	-0.000456336	-0.000526318
-8.51043e-05	-5.34153e-05	-3.19179e-05	-7.39813e-06	4.36981e-06	1.22164e-06	-1.27542e-06	-6.50761e-06	-7.91662e-06	-3.78234e-05	-5.70728e-05	-8.86222e-05	-0.000116226	-0.000156806	-0.00020108	-0.000249709	-0.000265304	-0.000305245	-0.0003079	-0.000298221	-0.000267442	-0.00027342	-0.000273338	-0.000358842	-0.000394716	-0.000637905	-0.0006603	0	-0.000250693	-0.000222792	-0.00025299	-0.000220688	-0.000201094	-0.000136144	-0.000183897	-0.000191996	-0.000202354	-0.000191002	-0.000209313	-0.000214954	-0.000211692	-0.000206826	-0.000201662	-0.000225417	-0.000241061	-0.000294547	-0.000363922	-0.000433704	-0.000529672	-0.000608655
-5.88324e-05	-2.25331e-05	3.71467e-06	2.97876e-05	4.45608e-05	4.60824e-05	4.28069e-05	3.76474e-05	3.40381e-05	3.47462e-06	-1.93171e-05	-5.50937e-05	-8.69435e-05	-0.000134328	-0.000181051	-0.000229523	-0.000247342	-0.000284725	-0.000285623	-0.000278835	-0.000248172	-0.000253018	-0.000255589	-0.000327156	-0.000350678	-0.000495901	-0.000466494	-0.000250693	0	-0.000164282	-0.000267117	-0.000240413	-0.000237163	-0.000161362	-0.000216058	-0.000224397	-0.000232651	-0.000214562	-0.000231731	-0.000235875	-0.000230631	-0.000229669	-0.000224711	-0.000253108	-0.000272631	-0.0003312	-0.000406475	-0.000482977	-0.000587736	-0.00067787
-7.32777e-05	-2.83146e-05	6.68605e-06	4.01172e-05	6.18662e-05	7.181e-05	7.21245e-05	7.06109e-05	6.82748e-05	3.96255e-05	1.7018e-05	-1.92761e-05	-5.20689e-05	-0.000102269	-0.000149489	-0.000196305	-0.000215487	-0.000249217	-0.000249991	-0.000244783	-0.000217172	-0.000220252	-0.000223519	-0.000281957	-0.00029412	-0.000383084	-0.000348774	-0.000222792	-0.000164282	0	-0.000360053	-0.000338124	-0.000314261	-0.000208255	-0.000256062	-0.000258463	-0.000256872	-0.000226655	-0.000238475	-0.000238606	-0.000228894	-0.000230049	-0.00022242	-0.000254025	-0.000275898	-0.000337167	-0.000417644	-0.000499583	-0.000611903	-0.00071284
-5.23992e-05	-1.20265e-06	4.03386e-05	7.82864e-05	0.000104742	0.00012107	0.000123582	0.000124739	0.00012374	9.83317e-05	7.64173e-05	4.12862e-05	8.84079e-06	-4.16064e-05	-8.78532e-05	-0.000132391	-0.00015294	-0.000184016	-0.000184897	-0.000182843	-0.000159336	-0.000164052	-0.000171959	-0.000229206	-0.000244642	-0.000322674	-0.000308298	-0.00025299	-0.000267117	-0.000360053	0	-0.000147734	-0.000199944	-0.00010379	-0.000173312	-0.000190078	-0.000193758	-0.000165592	-0.000181903	-0.000189306	-0.000183116	-0.000191887	-0.000185739	-0.000223365	-0.000249779	-0.00031405	-0.000400469	-0.0004886	-0.000608386	-0.000720454
-2.66876e-05	3.00063e-05	7.74593e-05	0.000119224	0.000150491	0.000172697	0.000178167	0.000182693	0.000183792	0.000163075	0.000144053	0.000112165	8.20616e-05	3.36619e-05	-1.00307e-05	-5.21532e-05	-7.44914e-05	-0.000104113	-0.000106908	-0.000110686	-9.40694e-05	-0.000102838	-0.000116844	-0.000175078	-0.000191706	-0.000262494	-0.000256677	-0.000220688	-0.000240413	-0.000338124	-0.000147734	0	-0.000205026	-4.47849e-05	-0.000129732	-0.000146694	-0.000149688	-0.00011695	-0.00013469	-0.000146279	-0.000140948	-0.000152842	-0.000146581	-0.000186713	-0.00021397	-0.000277026	-0.000365515	-0.000455688	-0.000578331	-0.0006975
-6.30376e-06	5.6654e-05	0.000110447	0.000157147	0.000193646	0.000221843	0.000231109	0.000239367	0.000243288	0.000228223	0.000213066	0.000186166	0.000159368	0.000115033	7.44207e-05	3.48979e-05	1.02788e-05	-1.88636e-05	-2.48969e-05	-3.50907e-05	-2.74509e-05	-3.9197e-05	-5.93114e-05	-0.000118123	-0.000139154	-0.000205404	-0.000212562	-0.000201094	-0.000237163	-0.000314261	-0.000199944	-0.000205026	0	8.90138e-05	-7.88412e-05	-9.71311e-05	-9.75268e-05	-6.08784e-05	-7.98939e-05	-9.92742e-05	-9.55813e-05	-0.000112143	-0.000104305	-0.00014435	-0.00016834	-0.000226262	-0.000312845	-0.000399918	-0.000519739	-0.000639637
1.39498e-05	7.9083e-05	0.000136104	0.000184957	0.000224586	0.000256975	0.000269413	0.000280674	0.000287389	0.000278303	0.000268549	0.000248863	0.000228305	0.000192235	0.000158046	0.000124019	9.99877e-05	7.32039e-05	6.5209e-05	5.06549e-05	4.97801e-05	3.53917e-05	1.07769e-05	-4.73153e-05	-6.95279e-05	-0.000130435	-0.000141303	-0.000136144	-0.000161362	-0.000208255	-0.00010379	-4.47849e-05	8.90138e-05	0	-0.000294079	-0.000198145	-0.00016149	-9.1029e-05	-0.00010039	-0.000113737	-0.000103505	-0.000114836	-0.000100256	-0.000134443	-0.00014838	-0.000193913	-0.000272728	-0.000351011	-0.00046174	-0.000576001
6.26098e-05	0.000123048	0.000176348	0.000221341	0.000258592	0.000290343	0.000302984	0.000313865	0.000320115	0.000314317	0.000307293	0.000291131	0.000273458	0.000241718	0.000209708	0.000176255	0.000148621	0.000119306	0.000105318	8.10352e-05	6.68562e-05	4.46651e-05	9.37702e-06	-5.52643e-05	-8.72676e-05	-0.000152892	-0.000176079	-0.000183897	-0.000216058	-0.000256062	-0.000173312	-0.000129732	-7.88412e-05	-0.000294079	0	-0.000251126	-0.000210667	-0.000107945	-0.000112771	-0.000134251	-0.000121498	-0.000135552	-0.000115616	-0.000146643	-0.000152599	-0.000187725	-0.000263539	-0.000336104	-0.000441469	-0.000552675
6.82015e-05	0.000129011	0.000184011	0.000230153	0.000270031	0.000305225	0.000320877	0.000333622	0.000341766	0.000339918	0.000337218	0.000326863	0.000313282	0.000287925	0.00025932	0.000227538	0.000197928	0.000167031	0.000147857	0.000116444	9.095e-05	6.41185e-05	2.18576e-05	-4.42624e-05	-8.10271e-05	-0.000146436	-0.00017747	-0.000191996	-0.000224397	-0.000258463	-0.000190078	-0.000146694	-9.71311e-05	-0.000198145	-0.000251126	0	-0.000155497	-1.88701e-05	-4.34051e-05	-9.32069e-05	-8.48109e-05	-0.000108829	-9.20402e-05	-0.000122222	-0.000121062	-0.000146679	-0.000219628	-0.000287621	-0.000387401	-0.000495958
5.4771e-05	0.000113969	0.000169177	0.00021711	0.000260399	0.000300413	0.000320775	0.000337231	0.000348432	0.000350953	0.000352801	0.000347992	0.000338249	0.000318594	0.00029284	0.000262087	0.000230437	0.000197234	0.00017294	0.000135034	9.89218e-05	6.8103e-05	1.97713e-05	-4.58634e-05	-8.55386e-05	-0.000148311	-0.000184396	-0.000202354	-0.000232651	-0.000256872	-0.000193758	-0.000149688	-9.75268e-05	-0.00016149	-0.000210667	-0.000155497	0	8.92765e-05	1.2968e-05	-5.87654e-05	-5.37864e-05	-8.32041e-05	-6.41714e-05	-9.01133e-05	-7.77679e-05	-9.38647e-05	-0.000165052	-0.00022944	-0.000323209	-0.000427845
6.99223e-05	0.000122864	0.000173126	0.000217517	0.000259158	0.000299294	0.000321661	0.000338811	0.000350912	0.000356375	0.000361571	0.000360814	0.000353835	0.000338528	0.000315142	0.000285454	0.000253187	0.000218949	0.000191599	0.000150927	0.00010755	7.54257e-05	2.42718e-05	-3.8334e-05	-7.85065e-05	-0.000136528	-0.000174561	-0.000191002	-0.000214562	-0.000226655	-0.000165592	-0.00011695	-6.08784e-05	-9.1029e-05	-0.000107945	-1.88701e-05	8.92765e-05	0	-0.00013361	-0.00020685	-0.000153434	-0.000168396	-0.000136596	-0.000144441	-0.00010815	-0.000108182	-0.00017416	-0.000229896	-0.000314836	-0.000411652
7.66192e-05	0.000122111	0.000167591	0.00020951	0.000251095	0.000293596	0.000319583	0.000338987	0.000354049	0.000362438	0.000371215	0.000374963	0.000370555	0.000359325	0.000338444	0.000309963	0.000277087	0.000241074	0.000209755	0.000164691	0.000112531	7.58139e-05	1.96399e-05	-4.39961e-05	-8.8435e-05	-0.00014681	-0.000189447	-0.000209313	-0.000231731	-0.000238475	-0.000181903	-0.00013469	-7.98939e-05	-0.00010039	-0.000112771	-4.34051e-05	1.2968e-05	-0.00013361	0	-0.000371766	-0.000202479	-0.000215133	-0.000183282	-0.000170661	-0.00011277	-0.000100337	-0.000167771	-0.000221773	-0.000299644	-0.000392378
0.000104243	0.000137115	0.00017252	0.000206545	0.000241719	0.000280637	0.000308407	0.000329239	0.000346145	0.000358432	0.000370906	0.000378765	0.00037752	0.000370533	0.000352701	0.000326448	0.000294482	0.000258473	0.000225466	0.000178714	0.000121083	8.15874e-05	2.22886e-05	-4.0778e-05	-8.84008e-05	-0.000147336	-0.000192319	-0.000214954	-0.000235875	-0.000238606	-0.000189306	-0.000146279	-9.92742e-05	-0.000113737	-0.000134251	-9.32069e-05	-5.87654e-05	-0.00020685	-0.000371766	0	-8.87668e-05	-0.000132157	-0.000128858	-0.000123425	-6.18179e-05	-5.05418e-05	-0.000138332	-0.000200264	-0.000277577	-0.000371222
0.000140411	0.000162766	0.000189059	0.000214445	0.000241843	0.000274753	0.000303253	0.000323935	0.000342027	0.000357311	0.000372958	0.000383401	0.000384065	0.000379644	0.000363691	0.000338027	0.000306412	0.000269814	0.000235719	0.000188522	0.000127448	8.61302e-05	2.5038e-05	-3.60624e-05	-8.53691e-05	-0.000143374	-0.00018878	-0.000211692	-0.000230631	-0.000228894	-0.000183116	-0.000140948	-9.55813e-05	-0.000103505	-0.000121498	-8.48109e-05	-5.37864e-05	-0.000153434	-0.000202479	-8.87668e-05	0	-0.000236926	-0.000266344	-0.000200622	-9.73379e-05	-6.99829e-05	-0.000168529	-0.00023	-0.000300899	-0.000391138
0.000165308	0.000175377	0.000190962	0.000207238	0.000226488	0.000253729	0.000285277	0.000309636	0.000332943	0.00035553	0.000377714	0.000394342	0.000399144	0.000399446	0.000388458	0.000367004	0.000338701	0.000304208	0.000270832	0.000224703	0.000162444	0.000117382	5.38208e-05	-9.20384e-06	-6.46395e-05	-0.000126523	-0.000177522	-0.000206826	-0.000229669	-0.000230049	-0.000191887	-0.000152842	-0.000112143	-0.000114836	-0.000135552	-0.000108829	-8.32041e-05	-0.000168396	-0.000215133	-0.000132157	-0.000236926	0	-0.000399199	-0.000213204	-6.32219e-05	-2.0144e-05	-0.00014017	-0.000211672	-0.000279018	-0.000364221
0.000175535	0.000177563	0.000185583	0.000196296	0.000210056	0.000234186	0.00026997	0.000300321	0.000330747	0.000361051	0.000390121	0.000413727	0.000422538	0.000426068	0.000418724	0.000400225	0.00037388	0.000339744	0.000304786	0.000258115	0.000193412	0.000142736	7.57601e-05	9.9871e-06	-5.14201e-05	-0.000116083	-0.000169432	-0.000201662	-0.000224711	-0.00022242	-0.000185739	-0.000146581	-0.000104305	-0.000100256	-0.000115616	-9.20402e-05	-6.41714e-05	-0.000136596	-0.000183282	-0.000128858	-0.000266344	-0.000399199	0	-0.00020027	8.34506e-07	4.97154e-05	-0.000112098	-0.000201277	-0.000262778	-0.000343423
0.000189103	0.000184387	0.000185427	0.00019041	0.000196885	0.00021405	0.000252221	0.000286834	0.000323179	0.000361892	0.000397797	0.000427866	0.000440403	0.000446621	0.000442058	0.000425615	0.000401012	0.000367162	0.000329838	0.000281791	0.000214769	0.000156448	8.45121e-05	1.3908e-05	-5.60661e-05	-0.000127289	-0.000186036	-0.000225417	-0.000253108	-0.000254025	-0.000223365	-0.000186713	-0.00014435	-0.000134443	-0.000146643	-0.000122222	-9.01133e-05	-0.000144441	-0.000170661	-0.000123425	-0.000200622	-0.000213204	-0.00020027	0	0.000206871	0.000169409	-8.21126e-05	-0.000190514	-0.00023817	-0.000313346
0.000184954	0.00017577	0.000172162	0.000174128	0.000176756	0.000189704	0.000233335	0.000275532	0.000321579	0.000371214	0.00041533	0.000452193	0.00046772	0.000473942	0.000469533	0.000452543	0.000427893	0.000393446	0.000353447	0.000304423	0.000237489	0.000172233	9.64345e-05	2.1559e-05	-5.63336e-05	-0.000133555	-0.000196083	-0.000241061	-0.000272631	-0.000275898	-0.000249779	-0.00021397	-0.00016834	-0.00014838	-0.000152599	-0.000121062	-7.77679e-05	-0.00010815	-0.00011277	-6.18179e-05	-9.73379e-05	-6.32219e-05	8.34506e-07	0.000206871	0	0.000188792	-0.000199466	-0.000287691	-0.000287158	-0.00033537
0.000162522	0.000151025	0.00014429	0.000144239	0.000144018	0.000151905	0.000200985	0.000251844	0.000309987	0.000372716	0.000427173	0.000471413	0.000490197	0.000495366	0.000488836	0.000468324	0.000440979	0.000403353	0.000358962	0.000306481	0.00023738	0.000163356	8.09296e-05	-1.22898e-06	-8.91564e-05	-0.000174843	-0.000243035	-0.000294547	-0.0003312	-0.000337167	-0.00031405	-0.000277026	-0.000226262	-0.000193913	-0.000187725	-0.000146679	-9.38647e-05	-0.000108182	-0.000100337	-5.05418e-05	-6.99829e-05	-2.0144e-05	4.97154e-05	0.000169409	0.000188792	0	-0.000626149	-0.000525684	-0.000391728	-0.000389896
0.000116895	0.000104037	9.53783e-05	9.55317e-05	9.48353e-05	9.91178e-05	0.000155002	0.000215326	0.000287398	0.000365021	0.000432864	0.000486954	0.000510447	0.000514278	0.000503866	0.000476896	0.000443873	0.000400113	0.000349366	0.00029158	0.000220799	0.000137316	4.81938e-05	-4.10277e-05	-0.000138711	-0.000232738	-0.000305802	-0.000363922	-0.000406475	-0.000417644	-0.000400469	-0.000365515	-0.000312845	-0.000272728	-0.000263539	-0.000219628	-0.000165052	-0.00017416	-0.000167771	-0.000138332	-0.000168529	-0.00014017	-0.000112098	-8.21126e-05	-0.000199466	-0.000626149	0	-0.000459468	-0.000225586	-0.000229084
4.00991e-05	2.57772e-05	1.34046e-05	1.25766e-05	1.12294e-05	1.20817e-05	7.46276e-05	0.000146015	0.000235685	0.000331243	0.000416809	0.000485828	0.000519582	0.000526815	0.000515683	0.00048335	0.000444899	0.000394727	0.000338113	0.000274467	0.000201844	0.00011027	1.42478e-05	-8.19491e-05	-0.000188332	-0.000290658	-0.000369099	-0.000433704	-0.000482977	-0.000499583	-0.0004886	-0.000455688	-0.000399918	-0.000351011	-0.000336104	-0.000287621	-0.00022944	-0.000229896	-0.000221773	-0.000200264	-0.00023	-0.000211672	-0.000201277	-0.000190514	-0.000287691	-0.000525684	-0.000459468	0	-0.000170013	-0.000155715
-6.0649e-05	-7.51002e-05	-9.02816e-05	-8.97383e-05	-8.95626e-05	-8.87049e-05	-1.89283e-05	6.37503e-05	0.000171381	0.00028715	0.000391885	0.000478572	0.000524741	0.000536884	0.000524234	0.000485594	0.000439914	0.000382228	0.000317853	0.000246651	0.000171105	6.92217e-05	-3.57861e-05	-0.000140933	-0.000258305	-0.000371064	-0.000456336	-0.000529672	-0.000587736	-0.000611903	-0.000608386	-0.000578331	-0.000519739	-0.00046174	-0.000441469	-0.000387401	-0.000323209	-0.000314836	-0.000299644	-0.000277577	-0.000300899	-0.000279018	-0.000262778	-0.00023817	-0.000287158	-0.000391728	-0.000225586	-0.000170013	0	-0.000132166
-0.000194587	-0.000209956	-0.000228915	-0.00022854	-0.000227433	-0.000227436	-0.000151392	-5.69418e-05	7.03779e-05	0.000206517	0.000332655	0.000442015	0.000506858	0.000530457	0.000521448	0.000480401	0.000430065	0.000366859	0.000297783	0.000220505	0.000145136	3.62784e-05	-7.52766e-05	-0.000186757	-0.000313076	-0.000434993	-0.000526318	-0.000608655	-0.00067787	-0.00071284	-0.000720454	-0.0006975	-0.000639637	-0.000576001	-0.000552675	-0.000495958	-0.000427845	-0.000411652	-0.000392378	-0.000371222	-0.000391138	-0.000364221	-0.000343423	-0.000313346	-0.00033537	-0.000389896	-0.000229084	-0.000155715	-0.000132166	0
-0.000342949	-0.000360007	-0.000383833	-0.000385614	-0.000385034	-0.000385244	-0.00030455	-0.000201429	-5.59277e-05	9.90889e-05	0.00024545	0.000378642	0.000465671	0.000506753	0.000507514	0.000468864	0.000418764	0.000353186	0.000281919	0.000199902	0.000124193	9.16167e-06	-0.000109921	-0.000227754	-0.000362722	-0.000493699	-0.000591754	-0.000682807	-0.000761665	-0.000805074	-0.00082102	-0.000802922	-0.000744163	-0.000672748	-0.000643664	-0.00058037	-0.000505841	-0.000480934	-0.000452833	-0.000425512	-0.000434092	-0.000392896	-0.000355599	-0.000305755	-0.00029696	-0.000298261	-0.000142614	-5.28483e-05	3.55516e-05	0.000179978
-0.000479307	-0.000496197	-0.000523846	-0.000526383	-0.000527041	-0.000528335	-0.000448284	-0.000342276	-0.000189478	-2.33536e-05	0.000136007	0.000290378	0.000400797	0.000464325	0.000479932	0.000449794	0.000405257	0.000342411	0.00027333	0.00019105	0.000118533	2.69775e-06	-0.000119113	-0.000239369	-0.000379197	-0.000516321	-0.000619121	-0.000717322	-0.000806324	-0.000859481	-0.000885949	-0.00087497	-0.000817901	-0.000740657	-0.000707716	-0.000640121	-0.000561667	-0.000528946	-0.000493458	-0.000461459	-0.000461181	-0.000411263	-0.000364465	-0.000299479	-0.000265424	-0.000233377	-9.4802e-05	-2.39477e-05	5.83846e-05	0.000113003
-0.000600857	-0.000615536	-0.000645602	-0.000649022	-0.000648464	-0.000648601	-0.000568023	-0.000461716	-0.000302854	-0.000133818	3.25432e-05	0.000201674	0.000329963	0.00041439	0.000446195	0.000428558	0.000393739	0.000338729	0.000278518	0.000200772	0.000136286	2.50155e-05	-9.5881e-05	-0.000215907	-0.000359497	-0.000502481	-0.000611736	-0.000719252	-0.000821236	-0.000887728	-0.000927261	-0.000926546	-0.000874943	-0.000796438	-0.00076443	-0.000696288	-0.000616883	-0.000579412	-0.00053856	-0.000503053	-0.000495637	-0.000437113	-0.000383102	-0.000310198	-0.000262254	-0.000214556	-8.79404e-05	-2.66769e-05	4.27899e-05	6.64319e-05
-0.000729504	-0.000739527	-0.000768884	-0.0007701	-0.000766316	-0.00076203	-0.00068008	-0.000573453	-0.000411713	-0.000242553	-7.37675e-05	0.000105351	0.000245728	0.000347239	0.000393715	0.000388296	0.000364483	0.000318703	0.000269732	0.0001991	0.000145984	4.35822e-05	-7.13752e-05	-0.000187393	-0.00033005	-0.000475166	-0.000588295	-0.000702152	-0.000814219	-0.000891569	-0.000942302	-0.000951026	-0.000904695	-0.00082435	-0.000792385	-0.00072198	-0.000639824	-0.000595373	-0.000545717	-0.000503582	-0.000485097	-0.000415801	-0.000350113	-0.000262907	-0.000198121	-0.000132628	-5.0956e-06	6.58002e-05	0.00014241	0.000180012
-0.000808833	-0.000813021	-0.000838968	-0.000837492	-0.000829586	-0.000821184	-0.000739292	-0.00063683	-0.000478446	-0.000316893	-0.000153854	2.65916e-05	0.000171485	0.000285128	0.000344093	0.000350813	0.000339464	0.000306146	0.000273668	0.000215947	0.000179807	9.45367e-05	-6.09225e-06	-0.000109965	-0.00024413	-0.000385652	-0.000498723	-0.000616717	-0.000737927	-0.000826983	-0.000891037	-0.000912629	-0.000876695	-0.000801645	-0.000775837	-0.000709854	-0.000631188	-0.000585248	-0.000534213	-0.000490908	-0.000466548	-0.000391552	-0.000319427	-0.000228664	-0.000157886	-8.58747e-05	3.2707e-05	9.63211e-05	0.000160149	0.000182688
-0.000830443	-0.000823932	-0.000841843	-0.000833796	-0.00081888	-0.000803921	-0.000724738	-0.000629663	-0.000481796	-0.000334913	-0.000186637	-1.63259e-05	0.000123189	0.000240085	0.000305836	0.000322343	0.000324142	0.000305568	0.000290911	0.000251318	0.000232165	0.000169166	8.71121e-05	-1.0032e-06	-0.000123474	-0.000257338	-0.000370264	-0.000490502	-0.000618726	-0.000715811	-0.000790903	-0.000824334	-0.00079927	-0.000730197	-0.000709852	-0.000649889	-0.000577233	-0.000530614	-0.000477739	-0.000432467	-0.000402947	-0.000322685	-0.000247934	-0.000153925	-7.73714e-05	-3.80709e-07	0.000108863	0.000165079	0.000219407	0.000229665
-0.000853305	-0.000838105	-0.00084966	-0.000835774	-0.000814292	-0.000792163	-0.000712008	-0.00062125	-0.00048074	-0.000344321	-0.000206972	-4.38562e-05	8.94507e-05	0.000207349	0.000277845	0.000300574	0.000311215	0.000303516	0.000303081	0.000279465	0.000277304	0.000237669	0.000178567	0.000111592	8.03986e-06	-0.000112037	-0.000219358	-0.00033808	-0.000469858	-0.000575561	-0.000662415	-0.000709747	-0.00069888	-0.000640466	-0.000630042	-0.00058021	-0.000517083	-0.000473758	-0.000423335	-0.000380926	-0.000350188	-0.000269266	-0.000194835	-0.000103074	-2.62447e-05	4.92285e-05	0.000148417	0.00019749	0.000238939	0.000234805
-0.000832627	-0.000805662	-0.000806873	-0.000784772	-0.000753474	-0.000722875	-0.000640436	-0.000553509	-0.000420841	-0.000297937	-0.000175967	-2.77137e-05	9.13258e-05	0.000198948	0.000265697	0.000287254	0.0003007	0.000298761	0.000309453	0.000299492	0.000313161	0.000295275	0.000260615	0.000216104	0.000133568	2.96426e-05	-7.19087e-05	-0.000187866	-0.000321528	-0.000432414	-0.000528915	-0.0005885	-0.00059139	-0.000544739	-0.000544926	-0.000505649	-0.000453426	-0.00041431	-0.000367748	-0.000329869	-0.000299957	-0.000220398	-0.000147901	-5.99117e-05	1.61808e-05	8.95325e-05	0.000180747	0.000225625	0.00025788	0.000247636
-0.000811231	-0.000773858	-0.000764427	-0.000734268	-0.000692961	-0.000653079	-0.000567141	-0.000481907	-0.000354761	-0.000243306	-0.000133301	1.70546e-06	0.000106394	0.000202119	0.000261874	0.000278535	0.000290475	0.000289865	0.00030701	0.000306087	0.000332652	0.000332744	0.000322543	0.000301822	0.000243341	0.000159629	6.74378e-05	-4.14111e-05	-0.000171416	-0.000282567	-0.000384216	-0.000453057	-0.000468782	-0.000435091	-0.000445507	-0.000417292	-0.00037782	-0.000344468	-0.000304248	-0.000273355	-0.000246954	-0.000171936	-0.000105929	-2.43749e-05	4.78077e-05	0.000116695	0.000200054	0.000240097	0.000264487	0.000250551
-0.000720591	-0.000674649	-0.000656514	-0.000620646	-0.000573273	-0.000528327	-0.000444934	-0.000365066	-0.000249095	-0.000151671	-5.70092e-05	6.1402e-05	0.00014953	0.000230734	0.000281166	0.000291414	0.000299257	0.000297145	0.000315466	0.000320882	0.000354393	0.000368593	0.000379681	0.000381781	0.000347745	0.000286192	0.000204701	0.000106272	-1.523e-05	-0.000121535	-0.000224998	-0.000300985	-0.000329489	-0.000309487	-0.000331757	-0.000317401	-0.000293642	-0.000269689	-0.000238264	-0.000215372	-0.000194956	-0.000127165	-6.79036e-05	5.69747e-06	7.30377e-05	0.000136259	0.000211198	0.000246221	0.000263314	0.000245351
-0.000669879	-0.000615321	-0.000588029	-0.000545501	-0.000490472	-0.000439593	-0.000355348	-0.000277726	-0.000169915	-8.0651e-05	4.44416e-06	0.000111455	0.00018947	0.000260907	0.000305592	0.000311881	0.00031697	0.000311726	0.000326262	0.000332204	0.000364416	0.000383155	0.000406791	0.000424626	0.000409706	0.000367817	0.000297047	0.000209331	9.70382e-05	-5.12771e-06	-0.00011107	-0.000195466	-0.00023668	-0.000229659	-0.000262877	-0.000259885	-0.000248333	-0.000231014	-0.000204691	-0.000186044	-0.000168708	-0.000105128	-4.98584e-05	1.93632e-05	8.54701e-05	0.000146361	0.000216301	0.00024997	0.000264242	0.000246773
-0.000564404	-0.000504268	-0.000470199	-0.000422046	-0.000362101	-0.000308809	-0.000226803	-0.000154542	-5.64099e-05	2.02465e-05	9.22921e-05	0.000181796	0.000242908	0.000297163	0.000327577	0.000324077	0.0003211	0.000308802	0.000317054	0.000320862	0.000351343	0.000370284	0.000405087	0.00043595	0.000438178	0.000416813	0.000358244	0.000288582	0.000197812	0.000116142	2.36548e-05	-5.51811e-05	-9.72544e-05	-9.83626e-05	-0.000135303	-0.000141419	-0.000143543	-0.000137101	-0.000121362	-0.000112298	-0.000103287	-5.02118e-05	-4.2536e-06	5.38755e-05	0.000112305	0.000164978	0.000225376	0.000255782	0.000265754	0.000248353
-0.000461243	-0.00039606	-0.00035529	-0.000302476	-0.000239243	-0.000183021	-0.000103529	-3.45022e-05	5.47707e-05	0.000121882	0.000181881	0.000255794	0.000302471	0.000341874	0.000359751	0.000349638	0.000339024	0.000318713	0.000315631	0.000312199	0.000330792	0.000339089	0.000368973	0.000399357	0.000404772	0.000394887	0.000341951	0.000290729	0.000228183	0.000176151	0.00010782	4.35637e-05	9.62882e-06	6.16395e-06	-2.82933e-05	-3.87808e-05	-5.0527e-05	-5.10294e-05	-4.35482e-05	-4.15093e-05	-3.83521e-05	5.27737e-06	4.27098e-05	9.06601e-05	0.000142152	0.000186816	0.000237632	0.000263129	0.000267922	0.00024824
-0.000366054	-0.000300945	-0.000258355	-0.000204572	-0.00014243	-8.62576e-05	-1.11851e-05	5.41282e-05	0.00013508	0.000193785	0.000245035	0.00030616	0.0003421	0.000369229	0.000376861	0.000360665	0.000342296	0.000312861	0.000297211	0.000282585	0.000286918	0.000277636	0.000294097	0.000313113	0.000310496	0.000302994	0.000253973	0.000224222	0.000195957	0.00018065	0.00014518	0.000103881	8.55565e-05	8.54176e-05	5.73128e-05	4.4613e-05	2.49388e-05	1.78052e-05	1.68282e-05	1.05087e-05	5.52247e-06	3.81922e-05	6.56442e-05	0.000102396	0.000145805	0.000182078	0.000224089	0.000244583	0.000245093	0.000222902
-0.000267591	-0.00020448	-0.00016154	-0.000109043	-4.90192e-05	4.56955e-06	7.33615e-05	0.000133279	0.000204535	0.000254707	0.000296852	0.000345605	0.000370965	0.000387475	0.000386867	0.000366613	0.000342053	0.000305563	0.000276281	0.00024878	0.000235123	0.00020525	0.000201437	0.000202853	0.000182718	0.000166638	0.000115894	0.000103326	0.000109006	0.000131279	0.000133356	0.000121423	0.000126585	0.000135669	0.000119244	0.000108252	8.45782e-05	7.21892e-05	6.38343e-05	5.00924e-05	3.81163e-05	5.98898e-05	7.86526e-05	0.000105799	0.000142417	0.000171626	0.000206819	0.000223535	0.000222619	0.000200376
-0.000153324	-9.35296e-05	-5.0729e-05	-1.22349e-07	5.6066e-05	0.000105592	0.000167141	0.00022078	0.000281535	0.000322811	0.000354961	0.000390068	0.00040484	0.000411275	0.000403902	0.00038464	0.00036039	0.000321992	0.000284148	0.000242612	0.000205995	0.000142571	9.98157e-05	5.81652e-05	-7.80538e-06	-6.26482e-05	-0.000141519	-0.000152584	-0.0001141	-4.7411e-05	1.13457e-05	5.10677e-05	0.0001069	0.000145678	0.000163771	0.000171716	0.000158257	0.000149275	0.000137584	0.000118527	0.000100691	0.00011078	0.000119514	0.000134233	0.000160859	0.000179441	0.000203514	0.000213043	0.00020605	0.000180736
-6.7973e-05	-1.44585e-05	2.49233e-05	7.11662e-05	0.000121951	0.000166152	0.000220641	0.000268161	0.000320148	0.000354222	0.000379101	0.000405197	0.00041319	0.000413992	0.000404019	0.000387513	0.000365297	0.000326861	0.000284074	0.000231258	0.00017784	8.5884e-05	9.1214e-06	-7.17444e-05	-0.000180086	-0.000276915	-0.000381122	-0.000396111	-0.000332854	-0.000235728	-0.000127653	-4.18404e-05	6.00807e-05	0.000126305	0.000174333	0.000197945	0.000194325	0.000188694	0.000174936	0.000152605	0.00013091	0.000132727	0.000134056	0.000140682	0.00016075	0.000172507	0.000189759	0.000195026	0.000185222	0.000159194
1.9222e-05	6.55757e-05	0.000100375	0.00014083	0.00018425	0.00022156	0.000267212	0.000307492	0.00035003	0.000376335	0.000393557	0.00041068	0.000413426	0.000410917	0.000401668	0.000392332	0.000377056	0.000345503	0.00030554	0.000248799	0.000180779	6.02555e-05	-5.94334e-05	-0.000190324	-0.000363236	-0.000526861	-0.000688553	-0.000734381	-0.000667388	-0.000550013	-0.000388903	-0.000245527	-7.66873e-05	3.53622e-05	0.000133751	0.000189922	0.000211958	0.000219971	0.000210905	0.000189195	0.000167333	0.000163254	0.000159395	0.000159996	0.000174321	0.00017998	0.000190202	0.000191314	0.000178912	0.000152225
0.000103276	0.000140416	0.000168658	0.000201368	0.000235839	0.000264518	0.0003	0.000331388	0.000363369	0.000380279	0.000388485	0.00039512	0.000391018	0.00038361	0.000374337	0.000370989	0.000363843	0.000342419	0.000310384	0.000255292	0.000180667	3.79609e-05	-0.000117388	-0.000295971	-0.000535795	-0.000777309	-0.00101089	-0.00110942	-0.00105996	-0.000942487	-0.000738472	-0.000536734	-0.000289349	-0.00011959	4.45285e-05	0.000145508	0.000204961	0.000234541	0.000235152	0.000216889	0.000196935	0.000188084	0.000179441	0.000172812	0.000179771	0.000177247	0.000179025	0.000173635	0.000156343	0.000126507
0.00016142	0.000190625	0.000213003	0.000239473	0.000266416	0.000288089	0.000315372	0.000339237	0.000362501	0.000371617	0.000372216	0.000370084	0.000360155	0.000347912	0.000337088	0.000337262	0.000334865	0.000321551	0.000297803	0.000247587	0.000173147	2.04622e-05	-0.000155189	-0.000366709	-0.00065354	-0.000959467	-0.00125365	-0.00140857	-0.00139411	-0.00130133	-0.0010748	-0.000831699	-0.000517417	-0.000295009	-6.86673e-05	7.81289e-05	0.000178037	0.000231329	0.000243003	0.000229521	0.000212692	0.000200723	0.000188791	0.000176504	0.000177694	0.000169048	0.000164429	0.000154527	0.0001348	0.000103544
0.00021557	0.000236421	0.000252339	0.000271925	0.000291358	0.000305836	0.000324782	0.00034134	0.000356541	0.000358242	0.000352033	0.000342543	0.000327933	0.000312371	0.000301667	0.0003063	0.000310066	0.000306923	0.000295294	0.00025517	0.000189232	4.0783e-05	-0.000139406	-0.000363131	-0.000675188	-0.0010246	-0.00136381	-0.00157205	-0.00160674	-0.00156597	-0.00134774	-0.00109312	-0.000740341	-0.000481136	-0.000200652	-1.33988e-05	0.000127697	0.000207748	0.000234361	0.000229535	0.000219604	0.000208664	0.000196468	0.000182251	0.000179896	0.0001676	0.000158011	0.000144403	0.0001224	8.96806e-05
0.000257903	0.000271112	0.000280853	0.000293985	0.000306121	0.000312856	0.000323149	0.000331739	0.000338576	0.000332031	0.000318404	0.000301679	0.000283156	0.000265642	0.000256511	0.000267196	0.000278159	0.000287312	0.000290347	0.000264301	0.000209882	7.21429e-05	-0.000105541	-0.000331844	-0.00065579	-0.00103459	-0.00140571	-0.00166335	-0.00174767	-0.00176836	-0.00157916	-0.00132691	-0.000949598	-0.000664673	-0.00034252	-0.000120393	5.88463e-05	0.000163177	0.000204069	0.000207162	0.000203176	0.000193822	0.000183154	0.000167042	0.000162028	0.00014641	0.000133141	0.000117063	9.41481e-05	6.06347e-05
0.000275245	0.000284112	0.000290517	0.000300133	0.000307751	0.000309202	0.000313126	0.000315541	0.00031584	0.000303118	0.00028323	0.000260243	0.000238124	0.000217738	0.000207201	0.000220036	0.000234364	0.000252126	0.000266869	0.000255281	0.000214814	9.866e-05	-5.8975e-05	-0.000264099	-0.000565529	-0.000928876	-0.00128641	-0.00155555	-0.00167258	-0.00174078	-0.00158519	-0.00135988	-0.000993915	-0.000710782	-0.000381876	-0.00015058	4.17074e-05	0.00015226	0.000196106	0.00020188	0.000197616	0.000187143	0.000176886	0.000158247	0.000151485	0.000133118	0.000117532	0.000100378	7.81179e-05	4.516e-05
0.000290328	0.000294579	0.000297453	0.000303247	0.000306758	0.000303389	0.000301719	0.00029893	0.000294366	0.000276652	0.000252796	0.000225708	0.000201746	0.000180008	0.000169606	0.00018446	0.000202924	0.000229864	0.000259024	0.000265401	0.000247947	0.000166384	4.68489e-05	-0.000118352	-0.000367754	-0.000682097	-0.000994778	-0.00124576	-0.0013787	-0.00149315	-0.00139364	-0.00122563	-0.000912678	-0.000672098	-0.000377906	-0.000167387	1.7083e-05	0.000123455	0.000166071	0.000173469	0.000169656	0.000160874	0.000154548	0.000137125	0.000131549	0.000114254	9.87599e-05	8.25507e-05	6.20868e-05	3.07108e-05
0.000291904	0.000293416	0.000294276	0.000297895	0.000298578	0.00029168	0.000285488	0.000278294	0.000269792	0.000247995	0.000220876	0.000190952	0.000166636	0.000144494	0.000134582	0.000150742	0.00017222	0.000205891	0.00024559	0.000266271	0.000266467	0.000215875	0.000129496	2.46477e-06	-0.000199573	-0.000461612	-0.000725191	-0.000948601	-0.00108129	-0.00121182	-0.00115	-0.00102571	-0.000765772	-0.000568799	-0.000318212	-0.000137592	2.42433e-05	0.000115598	0.000149987	0.000155807	0.000148667	0.000139961	0.000137725	0.000121707	0.000119443	0.000105217	9.35287e-05	8.12584e-05	6.68205e-05	4.04494e-05
0.000286021	0.0002853	0.000284718	0.000287261	0.000286138	0.00027663	0.000266921	0.000256048	0.000244473	0.000218767	0.000188084	0.000154776	0.000129022	0.000104854	9.29071e-05	0.000107918	0.000128996	0.000165984	0.00021254	0.000245375	0.000261135	0.000240804	0.000188649	0.000100793	-4.597e-05	-0.000245343	-0.00044842	-0.000626352	-0.00074047	-0.000862763	-0.000823164	-0.000734986	-0.000533273	-0.000383753	-0.000192061	-5.30749e-05	7.20055e-05	0.000136148	0.000153891	0.000153012	0.000136963	0.000124633	0.000124594	0.000107384	0.000108366	9.62501e-05	8.88427e-05	8.0579e-05	7.21736e-05	5.10159e-05
0.00026815	0.00026522	0.000263191	0.000264915	0.000262505	0.000250533	0.000237432	0.000223349	0.000209694	0.000180931	0.00014791	0.000113861	8.95403e-05	6.63011e-05	5.43648e-05	7.07725e-05	9.16116e-05	0.000130491	0.000179444	0.000218214	0.000242031	0.000240838	0.00021075	0.000150347	4.45119e-05	-0.000106428	-0.000262372	-0.000400829	-0.000496838	-0.000601997	-0.000571609	-0.000506858	-0.000347055	-0.000238116	-9.61361e-05	8.25574e-06	9.48202e-05	0.000131495	0.0001324	0.000124034	0.000100608	8.6186e-05	9.13058e-05	7.55764e-05	8.41125e-05	7.81887e-05	8.01183e-05	8.08637e-05	8.27164e-05	7.13342e-05
0.000242483	0.000237874	0.000234782	0.000236539	0.000233088	0.000219857	0.000204661	0.000188989	0.000174938	0.00014426	0.000110143	7.61418e-05	5.39855e-05	3.25411e-05	2.09817e-05	3.83401e-05	5.90037e-05	9.90112e-05	0.000149095	0.000192025	0.00022102	0.000234814	0.000221885	0.000182782	0.000107617	-4.38374e-06	-0.00012511	-0.000234645	-0.000318734	-0.000403735	-0.000382682	-0.000334574	-0.00021096	-0.000130062	-2.67791e-05	4.86185e-05	0.000103319	0.000116	0.000100642	8.43497e-05	5.18206e-05	3.36595e-05	4.30935e-05	2.73949e-05	4.48238e-05	4.55543e-05	5.91418e-05	7.15412e-05	8.66794e-05	8.9774e-05
0.000218933	0.000212117	0.000208014	0.000209115	0.000205222	0.00019093	0.00017453	0.000158115	0.000144878	0.000113612	7.97624e-05	4.70005e-05	2.7553e-05	8.57828e-06	-2.06492e-06	1.64218e-05	3.69917e-05	7.72758e-05	0.00012684	0.000171364	0.000203266	0.000226535	0.000226	0.000202911	0.00015216	7.15193e-05	-1.95525e-05	-0.000103661	-0.000174156	-0.000239636	-0.000225166	-0.000190001	-9.91448e-05	-4.5823e-05	2.04171e-05	6.91419e-05	9.34705e-05	8.33371e-05	5.23748e-05	2.75537e-05	-1.15624e-05	-3.20391e-05	-1.49275e-05	-2.69873e-05	1.73757e-06	1.25433e-05	3.92804e-05	6.47386e-05	9.27429e-05	0.000110322
0.000185328	0.000176474	0.000171503	0.000172934	0.000169374	0.000155355	0.000138938	0.000123494	0.000113143	8.30835e-05	5.16615e-05	2.21426e-05	6.93862e-06	-8.48106e-06	-1.78225e-05	1.92892e-06	2.17409e-05	6.08462e-05	0.000108258	0.000151806	0.00018499	0.000213743	0.000222012	0.000210175	0.000176715	0.000119183	5.05099e-05	-1.49585e-05	-7.50864e-05	-0.000122881	-0.000113184	-8.71005e-05	-1.94231e-05	1.46118e-05	5.69061e-05	8.92277e-05	9.65842e-05	7.4307e-05	3.55148e-05	6.45875e-06	-3.59604e-05	-5.78918e-05	-3.67046e-05	-4.7814e-05	-1.25377e-05	4.49532e-06	4.1166e-05	7.62406e-05	0.000113249	0.000143034
0.000163086	0.000150123	0.00014197	0.000141209	0.000136041	0.000121167	0.000104175	8.96815e-05	8.23894e-05	5.39771e-05	2.56349e-05	2.22476e-07	-9.35144e-06	-1.93484e-05	-2.51461e-05	-2.78446e-06	1.84222e-05	5.73026e-05	0.000102787	0.000144209	0.000176239	0.000205641	0.000216719	0.000209154	0.000184586	0.000140389	8.60369e-05	3.23302e-05	-2.369e-05	-5.84631e-05	-5.43448e-05	-3.9364e-05	6.28598e-06	2.33368e-05	4.6622e-05	6.58968e-05	6.29208e-05	3.45634e-05	-7.02347e-06	-3.47141e-05	-7.30242e-05	-9.04096e-05	-5.98007e-05	-6.31317e-05	-1.81746e-05	8.48445e-06	5.51989e-05	9.99499e-05	0.000143006	0.000181434
0.000142698	0.000126867	0.000117103	0.000115458	0.000109927	9.61332e-05	8.0402e-05	6.87057e-05	6.58482e-05	4.10953e-05	1.79513e-05	-1.4412e-06	-4.51844e-06	-8.17273e-06	-1.02607e-05	1.51229e-05	3.69524e-05	7.41015e-05	0.000114858	0.000151585	0.000179175	0.000205094	0.000214829	0.000207713	0.000186456	0.000149233	0.00010348	5.70786e-05	5.56438e-06	-1.95342e-05	-1.79521e-05	-8.1926e-06	2.39824e-05	3.16713e-05	4.37772e-05	5.45364e-05	4.91909e-05	1.85285e-05	-2.33145e-05	-4.93269e-05	-8.54178e-05	-9.88725e-05	-6.45921e-05	-6.2491e-05	-1.47714e-05	1.80664e-05	7.02492e-05	0.000119851	0.000165905	0.000211505
0.000127049	0.000107078	9.49507e-05	9.03826e-05	8.39302e-05	7.0185e-05	5.61167e-05	4.77386e-05	4.98374e-05	2.85687e-05	1.03149e-05	-3.71802e-06	-1.15653e-06	2.25196e-07	1.65075e-06	2.72653e-05	4.90128e-05	8.36922e-05	0.000120831	0.000153697	0.000178492	0.000201297	0.000210043	0.000202283	0.000183323	0.000151277	0.000112547	7.08835e-05	2.11548e-05	2.14191e-06	-1.08081e-06	2.00577e-06	2.32858e-05	2.46669e-05	3.05715e-05	3.7462e-05	3.89767e-05	1.50058e-05	-2.00238e-05	-3.48365e-05	-5.64282e-05	-5.93081e-05	-1.57608e-05	-2.09255e-06	4.79691e-05	8.77065e-05	0.000138683	0.000187092	0.000226853	0.00026727
0.000109236	8.41863e-05	6.86317e-05	6.01208e-05	5.15338e-05	3.75867e-05	2.4707e-05	1.96678e-05	2.68598e-05	1.0057e-05	-1.4141e-06	-7.68699e-06	2.49747e-06	1.22397e-05	2.01903e-05	5.06952e-05	7.55827e-05	0.000109959	0.000143888	0.000172237	0.000192051	0.000207567	0.000210205	0.000196262	0.000172966	0.000139058	0.000102743	6.29519e-05	1.33376e-05	-2.49323e-06	-8.79944e-06	-8.36956e-06	7.17021e-06	6.84737e-06	1.04155e-05	1.45097e-05	2.14275e-05	2.04448e-06	-2.8733e-05	-3.48364e-05	-4.46301e-05	-3.98775e-05	8.81212e-06	3.24503e-05	8.4959e-05	0.000133053	0.000184128	0.00023361	0.00026887	0.000304277
9.6304e-05	6.72231e-05	4.94241e-05	3.74721e-05	2.78078e-05	1.47636e-05	4.72293e-06	4.15898e-06	1.70062e-05	6.0326e-06	2.20414e-06	4.3247e-06	2.11639e-05	3.86921e-05	5.24223e-05	8.57107e-05	0.000111937	0.000143808	0.000172622	0.000194658	0.000207656	0.000213559	0.000207401	0.000184727	0.000153651	0.000114435	7.65453e-05	3.43738e-05	-1.9458e-05	-3.72725e-05	-5.10345e-05	-5.71064e-05	-5.04315e-05	-5.57271e-05	-5.93404e-05	-6.32658e-05	-5.70605e-05	-7.74251e-05	-0.000109874	-0.000109452	-0.000109641	-9.72602e-05	-4.39299e-05	-5.68186e-06	5.39126e-05	0.000117957	0.000175452	0.000232674	0.000269975	0.000302078
7.51688e-05	4.20932e-05	2.22977e-05	6.78837e-06	-3.37434e-06	-1.47694e-05	-2.14504e-05	-1.68731e-05	2.0853e-06	-2.14202e-06	2.15652e-06	1.30623e-05	3.68084e-05	6.14807e-05	8.0543e-05	0.000115879	0.000142915	0.000172334	0.000196354	0.000212564	0.000219139	0.000216365	0.000201626	0.000170615	0.00013212	8.76294e-05	4.69387e-05	1.11057e-06	-5.76931e-05	-8.1582e-05	-0.00010523	-0.000119469	-0.000123285	-0.000135612	-0.00015005	-0.000165667	-0.000166173	-0.000194284	-0.000234663	-0.000235895	-0.000234182	-0.000221638	-0.000170204	-0.000121463	-5.52904e-05	2.50984e-05	9.25818e-05	0.000161402	0.000207833	0.000242598
2.6216e-05	-1.18025e-05	-3.45255e-05	-5.4581e-05	-6.61311e-05	-7.72165e-05	-8.06619e-05	-7.10429e-05	-4.50634e-05	-4.13803e-05	-2.76487e-05	-6.46868e-06	2.54629e-05	5.88698e-05	8.49104e-05	0.000123596	0.000152307	0.000180329	0.000201159	0.000213019	0.000214935	0.00020477	0.000182583	0.000143419	9.79821e-05	4.85412e-05	5.25786e-06	-4.39194e-05	-0.000108319	-0.000138479	-0.000172974	-0.000197703	-0.000215749	-0.000239057	-0.000270089	-0.000303936	-0.000319915	-0.000364608	-0.000422631	-0.000435893	-0.00044268	-0.000438596	-0.000399566	-0.000347956	-0.000279555	-0.000183586	-0.00010251	-1.64332e-05	4.76784e-05	9.34938e-05
-1.9378e-06	-4.33326e-05	-6.81908e-05	-9.34907e-05	-0.000107261	-0.000118896	-0.000121068	-0.000109196	-7.95149e-05	-7.09146e-05	-5.16356e-05	-2.4243e-05	1.18665e-05	4.96485e-05	7.85674e-05	0.000117566	0.000145133	0.000169854	0.000185869	0.000192355	0.000189289	0.000172162	0.000142931	9.65554e-05	4.55249e-05	-7.43206e-06	-5.33378e-05	-0.000105778	-0.000175611	-0.000212315	-0.00025732	-0.000292051	-0.000322922	-0.000355028	-0.000399994	-0.000450154	-0.000479374	-0.000539821	-0.000611992	-0.000635288	-0.000651055	-0.000657267	-0.000635548	-0.000587535	-0.000522218	-0.000420784	-0.000331745	-0.000235341	-0.000156756	-9.81848e-05
-2.57144e-05	-6.93269e-05	-9.56287e-05	-0.000125661	-0.000141711	-0.000154288	-0.00015553	-0.000142615	-0.000110487	-9.80628e-05	-7.41394e-05	-4.12536e-05	-2.24346e-06	3.88831e-05	6.96612e-05	0.000108111	0.000133778	0.000155262	0.000167024	0.000168837	0.000162424	0.000140532	0.00010666	5.592e-05	2.19128e-06	-5.2078e-05	-9.93852e-05	-0.000153643	-0.000227309	-0.00027211	-0.000328608	-0.000375053	-0.00042114	-0.000463566	-0.00052548	-0.000593716	-0.000639187	-0.000717054	-0.000805287	-0.000841123	-0.0008686	-0.000887356	-0.000886949	-0.000847954	-0.000790692	-0.000690696	-0.000597779	-0.000496119	-0.000407604	-0.000337574
-6.11978e-05	-0.000104518	-0.000129713	-0.00016237	-0.000177992	-0.000189346	-0.000187237	-0.000172363	-0.000136728	-0.000119657	-9.12545e-05	-5.39646e-05	-1.31425e-05	2.93512e-05	6.00434e-05	9.4954e-05	0.000116286	0.000133098	0.000140498	0.000138165	0.000129632	0.000105726	7.04939e-05	1.8493e-05	-3.45786e-05	-8.68985e-05	-0.000133646	-0.000187185	-0.000261869	-0.000311616	-0.000376523	-0.000433232	-0.000492417	-0.000544596	-0.000621104	-0.000703257	-0.000763227	-0.000854471	-0.00095376	-0.00100008	-0.00103689	-0.00106401	-0.00108099	-0.00104861	-0.000999145	-0.000904619	-0.000811183	-0.000711394	-0.00062186	-0.000547836
-8.96604e-05	-0.000131114	-0.000154681	-0.000189604	-0.000205372	-0.000216571	-0.000212553	-0.00019782	-0.000160874	-0.000141559	-0.000110699	-7.13822e-05	-3.06588e-05	1.16669e-05	4.10283e-05	7.21865e-05	8.9251e-05	0.000102826	0.000107975	0.000103788	9.58338e-05	7.37042e-05	4.09838e-05	-8.34669e-06	-5.71949e-05	-0.000104405	-0.00014802	-0.000197937	-0.000270001	-0.00032037	-0.00038815	-0.000451527	-0.000518849	-0.000577269	-0.000663402	-0.00075555	-0.0008266	-0.00092858	-0.00103625	-0.00109268	-0.00113946	-0.00117633	-0.0012119	-0.00119056	-0.00115256	-0.00107115	-0.000983805	-0.000894612	-0.000813625	-0.000743741
-0.000132899	-0.000172656	-0.000194461	-0.000232112	-0.000248003	-0.000259102	-0.000252883	-0.000238865	-0.000199787	-0.000178581	-0.000145722	-0.000104275	-6.32784e-05	-2.09124e-05	7.56361e-06	3.55675e-05	4.89353e-05	6.10677e-05	6.63075e-05	6.24261e-05	5.77038e-05	4.08389e-05	1.42441e-05	-2.902e-05	-7.05636e-05	-0.000110391	-0.000148957	-0.000193714	-0.000261158	-0.000310646	-0.000379097	-0.000447299	-0.000520227	-0.000582242	-0.000674844	-0.000773199	-0.000851025	-0.000958949	-0.00106939	-0.00113007	-0.00118274	-0.00122231	-0.00126888	-0.00125336	-0.00122244	-0.00115125	-0.00106966	-0.000993591	-0.000925003	-0.000866127
-0.000188548	-0.000225541	-0.000245003	-0.000283622	-0.000298599	-0.000308552	-0.000298641	-0.000284335	-0.000242078	-0.000218221	-0.000182149	-0.000137663	-9.52715e-05	-5.13975e-05	-2.24623e-05	4.45178e-06	1.63106e-05	2.93952e-05	3.67379e-05	3.51033e-05	3.49965e-05	2.52737e-05	6.09306e-06	-2.98182e-05	-6.3717e-05	-9.66558e-05	-0.000131357	-0.000172006	-0.000235838	-0.000285642	-0.000354723	-0.00042678	-0.000503404	-0.000567426	-0.000662054	-0.000760756	-0.000838635	-0.000944927	-0.00105082	-0.00110866	-0.00115848	-0.00119148	-0.00123864	-0.00122092	-0.00119024	-0.00112328	-0.00104243	-0.000976563	-0.000919925	-0.00087347
-0.000254456	-0.00028697	-0.000301987	-0.000339987	-0.000352223	-0.000359477	-0.00034478	-0.000329193	-0.000282923	-0.000256309	-0.000216823	-0.000169277	-0.000125376	-8.054e-05	-5.1334e-05	-2.52042e-05	-1.47231e-05	-5.95963e-07	9.02046e-06	9.78996e-06	1.48177e-05	1.23991e-05	1.08488e-06	-2.72218e-05	-5.32288e-05	-7.907e-05	-0.000109514	-0.000145824	-0.000205815	-0.000256819	-0.000328028	-0.000405061	-0.000486718	-0.000554361	-0.000653275	-0.00075451	-0.000835574	-0.000942644	-0.00104733	-0.00110488	-0.0011547	-0.00118302	-0.00123237	-0.00121305	-0.00118396	-0.00112027	-0.00103915	-0.000979743	-0.000931233	-0.00089439
-0.000318445	-0.000347048	-0.000358096	-0.000395509	-0.000405747	-0.000410114	-0.000390459	-0.000373845	-0.000323531	-0.000294225	-0.000251585	-0.000201173	-0.000156159	-0.000110383	-8.09532e-05	-5.55973e-05	-4.62379e-05	-3.0526e-05	-1.79578e-05	-1.42031e-05	-3.53516e-06	2.99103e-06	1.56841e-06	-1.67443e-05	-3.3218e-05	-5.00106e-05	-7.35063e-05	-0.000102438	-0.000155632	-0.000201983	-0.000268324	-0.000345237	-0.00042698	-0.00049541	-0.000594012	-0.00069428	-0.000775029	-0.000880602	-0.000981373	-0.00103809	-0.0010883	-0.0011135	-0.00116517	-0.00114447	-0.00111564	-0.00105428	-0.000973606	-0.00091901	-0.000877853	-0.000848012
-0.000373483	-0.00039475	-0.000399377	-0.000432692	-0.00043882	-0.00043953	-0.000413968	-0.000395409	-0.000341841	-0.000310944	-0.000266235	-0.000214983	-0.000170885	-0.000126239	-9.83736e-05	-7.5541e-05	-6.82312e-05	-5.2049e-05	-3.75111e-05	-3.08537e-05	-1.48927e-05	4.48312e-07	8.3647e-06	-4.12174e-07	-7.80723e-06	-1.60982e-05	-3.36355e-05	-5.63227e-05	-0.000103684	-0.000147189	-0.000210262	-0.000286735	-0.00036787	-0.00043647	-0.000533007	-0.000630786	-0.000710452	-0.000812333	-0.000908737	-0.000963488	-0.0010118	-0.00103124	-0.00108169	-0.00105934	-0.00102982	-0.000969494	-0.000887722	-0.000834561	-0.000796845	-0.000769691
-0.000411551	-0.000425819	-0.000425005	-0.000454305	-0.000457257	-0.000454066	-0.000423164	-0.000403342	-0.000347578	-0.000315393	-0.000269244	-0.000218002	-0.00017559	-0.000132837	-0.000106869	-8.67349e-05	-8.12944e-05	-6.47548e-05	-4.86081e-05	-3.97594e-05	-1.95259e-05	3.24802e-06	1.94298e-05	1.87977e-05	1.88473e-05	1.72034e-05	4.5719e-06	-1.2914e-05	-5.49037e-05	-9.52686e-05	-0.000154422	-0.000229553	-0.00030906	-0.000377094	-0.000471271	-0.00056645	-0.000644783	-0.000743142	-0.000834838	-0.000887557	-0.000933752	-0.000948111	-0.000996247	-0.000971015	-0.000939937	-0.000879498	-0.000795755	-0.000742684	-0.00070546	-0.000678068
-0.000457735	-0.000464867	-0.000458544	-0.000483234	-0.000482649	-0.000475618	-0.000438441	-0.00041726	-0.000358541	-0.000324761	-0.00027706	-0.0002258	-0.000184723	-0.000144331	-0.000120155	-0.000102936	-9.98331e-05	-8.32322e-05	-6.54084e-05	-5.42927e-05	-2.99112e-05	6.07731e-07	2.56585e-05	3.35778e-05	4.14538e-05	4.70128e-05	4.02916e-05	2.88961e-05	-7.21575e-06	-4.26939e-05	-9.6698e-05	-0.000169401	-0.000246681	-0.000314452	-0.000406201	-0.000498584	-0.000575937	-0.000671505	-0.000758816	-0.000809677	-0.000855018	-0.000865863	-0.000913462	-0.000886566	-0.000855688	-0.000796626	-0.000713014	-0.000661412	-0.00062663	-0.000599612
-0.000495724	-0.000496269	-0.000484704	-0.000504989	-0.00050135	-0.000491124	-0.000449179	-0.000427193	-0.000367223	-0.00033289	-0.000284198	-0.000233084	-0.000192563	-0.000152598	-0.000128304	-0.000111649	-0.000107315	-8.8284e-05	-6.67267e-05	-5.05058e-05	-2.03466e-05	1.77637e-05	5.05955e-05	6.57596e-05	7.95636e-05	8.94605e-05	8.46632e-05	7.45028e-05	3.9851e-05	2.78964e-06	-5.23517e-05	-0.000126751	-0.000206257	-0.000276179	-0.000368171	-0.000459666	-0.00053733	-0.000630029	-0.000714014	-0.00076374	-0.000807707	-0.000815623	-0.00086187	-0.000834106	-0.000804661	-0.000747249	-0.000663896	-0.000614391	-0.000581546	-0.000554594
-0.000504801	-0.000498607	-0.000482351	-0.000497965	-0.000491646	-0.000478863	-0.000433845	-0.000412092	-0.000353278	-0.000319846	-0.00027237	-0.000224161	-0.000187622	-0.000151539	-0.000130082	-0.000116995	-0.000113947	-9.54856e-05	-7.31561e-05	-5.44909e-05	-2.0583e-05	2.34613e-05	6.30163e-05	8.44556e-05	0.000104059	0.000118858	0.000117604	0.000110209	7.91008e-05	4.31688e-05	-9.96223e-06	-8.3018e-05	-0.000161862	-0.000231387	-0.000320684	-0.000410384	-0.000486665	-0.000575864	-0.000656036	-0.000704057	-0.000746153	-0.000751021	-0.0007964	-0.000768647	-0.000740049	-0.000684002	-0.00060266	-0.000555131	-0.000524619	-0.000497616
-0.000503403	-0.000489485	-0.000467392	-0.000477274	-0.00046774	-0.000452418	-0.000405094	-0.000384716	-0.000328778	-0.000297709	-0.00025303	-0.000209425	-0.000178003	-0.000146908	-0.000129132	-0.000119823	-0.000118501	-0.000100982	-7.82251e-05	-5.75015e-05	-2.06394e-05	2.84124e-05	7.39589e-05	0.000101301	0.000126115	0.000145353	0.000147831	0.000143399	0.000115891	8.20002e-05	3.14124e-05	-3.96144e-05	-0.000117426	-0.00018629	-0.000272814	-0.000359587	-0.000434504	-0.000519957	-0.000596505	-0.000643934	-0.000685049	-0.000689718	-0.000736245	-0.000711167	-0.000687172	-0.000636862	-0.000561807	-0.000520511	-0.000495604	-0.000471938
-0.000462242	-0.000444204	-0.000419754	-0.000426845	-0.000418403	-0.000404372	-0.00035996	-0.000345237	-0.000297721	-0.000273484	-0.000236846	-0.000202735	-0.000180786	-0.000157378	-0.000146026	-0.000142257	-0.000142891	-0.000126545	-0.000102844	-7.85283e-05	-3.70481e-05	1.83368e-05	7.19789e-05	0.000107678	0.000140505	0.00016706	0.000176588	0.000178249	0.000158162	0.000129414	8.49244e-05	1.98649e-05	-5.33641e-05	-0.00011898	-0.000200247	-0.000282686	-0.000355135	-0.000436127	-0.000509524	-0.000556036	-0.00059705	-0.000603849	-0.000651984	-0.000632847	-0.000616108	-0.00057474	-0.000509586	-0.00047823	-0.000463196	-0.000447156
-0.000424269	-0.000401769	-0.000374497	-0.000379147	-0.000370902	-0.000357754	-0.000316253	-0.000307309	-0.000268164	-0.000251047	-0.000222315	-0.000197583	-0.000185038	-0.000169989	-0.000165092	-0.000166786	-0.0001698	-0.000155152	-0.000130962	-0.000103891	-5.82338e-05	2.38668e-06	6.29045e-05	0.000105496	0.000144877	0.000177135	0.00019223	0.000198653	0.000184516	0.000159677	0.000119562	5.93179e-05	-1.08083e-05	-7.34243e-05	-0.000149721	-0.000227405	-0.000296625	-0.000371126	-0.000439017	-0.000482485	-0.00052022	-0.000526446	-0.000573311	-0.000556884	-0.000544249	-0.000509938	-0.000452696	-0.000429264	-0.000422741	-0.000413518
-0.000390942	-0.000365671	-0.000336069	-0.000337937	-0.000329799	-0.000317505	-0.000278064	-0.000274137	-0.000242837	-0.000232093	-0.000211522	-0.000195925	-0.000192189	-0.000184723	-0.00018572	-0.000192396	-0.000197097	-0.000184577	-0.000160441	-0.000131271	-8.27884e-05	-1.86603e-05	4.75627e-05	9.5922e-05	0.000141429	0.000178971	0.00019984	0.000211656	0.000204528	0.000184688	0.00014965	9.52129e-05	2.84802e-05	-3.12233e-05	-0.000103199	-0.000177418	-0.000245897	-0.000316216	-0.000381706	-0.00042438	-0.000460208	-0.000467755	-0.000515501	-0.000503341	-0.000494738	-0.000465841	-0.000413498	-0.000395029	-0.00039381	-0.000388301
-0.000330613	-0.000301917	-0.000269897	-0.000268641	-0.00026102	-0.000249934	-0.000215336	-0.000218217	-0.00019816	-0.000196638	-0.000187637	-0.000184956	-0.000193642	-0.000197216	-0.000207576	-0.000222571	-0.000231438	-0.000224117	-0.000202619	-0.000173908	-0.00012417	-5.81972e-05	1.32419e-05	6.75741e-05	0.000119858	0.000163865	0.0001925	0.000212036	0.000214329	0.000202269	0.000175225	0.000130135	7.02978e-05	1.71771e-05	-4.68086e-05	-0.000113333	-0.000176714	-0.000238979	-0.000298279	-0.000337403	-0.000369326	-0.000377309	-0.000423408	-0.000414752	-0.000409014	-0.000386382	-0.000340702	-0.000328581	-0.000333687	-0.000332994
-0.0002934	-0.000260687	-0.00022492	-0.000218466	-0.00020856	-0.000195633	-0.000161806	-0.000167984	-0.00015485	-0.00015899	-0.000158877	-0.000165644	-0.000183466	-0.000196605	-0.000214529	-0.000236575	-0.000250058	-0.00024856	-0.000231453	-0.00020575	-0.000157763	-9.36626e-05	-2.10082e-05	3.47996e-05	8.99981e-05	0.000136699	0.00016956	0.000194008	0.000203016	0.000196427	0.000174852	0.000136942	8.19578e-05	3.40446e-05	-2.31857e-05	-8.41014e-05	-0.000145011	-0.000199794	-0.000254321	-0.000290271	-0.000317662	-0.000326017	-0.000368771	-0.00036137	-0.000355372	-0.000335664	-0.000291351	-0.000280319	-0.000287641	-0.000287814
-0.000259117	-0.000222076	-0.000182056	-0.000170919	-0.000159009	-0.000144816	-0.000113418	-0.000123834	-0.000119017	-0.000130128	-0.000139397	-0.000156343	-0.000184035	-0.000206673	-0.0002328	-0.000262127	-0.000280258	-0.000285231	-0.000272756	-0.000250717	-0.000204861	-0.000142653	-6.80741e-05	-9.52977e-06	4.96864e-05	0.000100487	0.000139385	0.000170382	0.000187319	0.000188489	0.000174677	0.000145655	9.71938e-05	5.51042e-05	5.18052e-06	-4.92279e-05	-0.000105634	-0.000153422	-0.000203265	-0.000236269	-0.000259361	-0.000268147	-0.000307644	-0.00030271	-0.00029664	-0.000280694	-0.000239987	-0.000231819	-0.000242649	-0.000245103
-0.000223639	-0.000184089	-0.000141191	-0.000125449	-0.00011126	-9.45727e-05	-6.30073e-05	-7.44124e-05	-7.44726e-05	-8.91689e-05	-0.000104637	-0.000128191	-0.000162324	-0.000191688	-0.000223172	-0.000257191	-0.000278631	-0.000289074	-0.000280943	-0.000263515	-0.000221885	-0.000164626	-9.28602e-05	-3.64273e-05	2.20657e-05	7.13605e-05	0.000111071	0.000144513	0.000165901	0.000172046	0.000163904	0.000142996	0.000101203	6.61466e-05	2.53881e-05	-2.00519e-05	-7.02709e-05	-0.000108713	-0.000151678	-0.000179953	-0.000196909	-0.000204888	-0.000238384	-0.000234713	-0.000226218	-0.000212439	-0.000172906	-0.000163556	-0.000173237	-0.00017381
-0.000208608	-0.000165996	-0.000119421	-9.75959e-05	-7.93765e-05	-5.80732e-05	-2.39058e-05	-3.37557e-05	-3.62321e-05	-5.21478e-05	-7.13522e-05	-9.88455e-05	-0.000136569	-0.000170716	-0.000205991	-0.000243587	-0.000267797	-0.000283757	-0.000280224	-0.000268587	-0.000232809	-0.000182898	-0.000116841	-6.50735e-05	-9.82085e-06	3.48751e-05	7.28413e-05	0.000106712	0.000130525	0.000140063	0.000135488	0.000120474	8.30033e-05	5.26118e-05	1.86026e-05	-2.05638e-05	-6.67479e-05	-9.77265e-05	-0.00013669	-0.000161481	-0.000172958	-0.000179984	-0.000207284	-0.000203272	-0.000189339	-0.000173792	-0.000130384	-0.000114968	-0.000119574	-0.000114777
-0.00019553	-0.000150107	-0.000100192	-7.33731e-05	-5.14575e-05	-2.59967e-05	9.12529e-06	7.00549e-07	-4.10436e-06	-2.0347e-05	-4.23585e-05	-7.22624e-05	-0.000111784	-0.000148424	-0.000185071	-0.000223391	-0.000247228	-0.000265484	-0.000263657	-0.000255423	-0.000223643	-0.00018031	-0.000120731	-7.45686e-05	-2.44318e-05	1.34873e-05	4.70855e-05	7.86311e-05	0.00010225	0.000112868	0.000110041	9.92938e-05	6.51864e-05	3.87623e-05	1.11171e-05	-2.25897e-05	-6.47753e-05	-8.8896e-05	-0.000125074	-0.000147178	-0.000154764	-0.000162624	-0.000185261	-0.000181907	-0.000164417	-0.000148871	-0.000102796	-8.18595e-05	-8.17198e-05	-7.13524e-05
-0.000188872	-0.000141883	-8.94031e-05	-5.83512e-05	-3.24267e-05	-2.33525e-06	3.5893e-05	3.11807e-05	2.71106e-05	1.29325e-05	-8.52983e-06	-3.69822e-05	-7.44175e-05	-0.000110748	-0.000145506	-0.000181846	-0.000204733	-0.000223419	-0.000222664	-0.00021765	-0.000190595	-0.000154266	-0.000103243	-6.5342e-05	-2.35208e-05	4.60082e-06	3.02606e-05	5.57283e-05	7.54198e-05	8.46352e-05	8.14024e-05	7.30527e-05	4.11684e-05	1.73081e-05	-5.25015e-06	-3.49769e-05	-7.51164e-05	-9.47083e-05	-0.000130778	-0.00015325	-0.000160088	-0.000171469	-0.000191614	-0.00019068	-0.000169653	-0.000154096	-0.000103566	-7.39697e-05	-6.58093e-05	-4.64098e-05
-0.000197172	-0.000143958	-8.44819e-05	-4.52217e-05	-1.14347e-05	2.58286e-05	6.91421e-05	7.05383e-05	6.88166e-05	5.79904e-05	3.84773e-05	1.24787e-05	-2.26177e-05	-5.71879e-05	-9.02457e-05	-0.000125195	-0.000147203	-0.000167574	-0.000169175	-0.000169344	-0.000149568	-0.000123905	-8.58142e-05	-6.03079e-05	-2.96284e-05	-1.58357e-05	-1.78384e-06	1.50854e-05	2.87488e-05	3.44532e-05	2.91172e-05	2.1813e-05	-9.52368e-06	-3.0899e-05	-4.79275e-05	-7.32254e-05	-0.000109772	-0.000124076	-0.000159225	-0.0001806	-0.000185548	-0.000199063	-0.000216022	-0.000216441	-0.000189694	-0.000172269	-0.000115034	-7.45496e-05	-5.56748e-05	-2.42144e-05
-0.000211002	-0.00015448	-9.05956e-05	-4.50447e-05	-5.59074e-06	3.7222e-05	8.44752e-05	9.10043e-05	9.14836e-05	8.40846e-05	6.66698e-05	4.33958e-05	1.09941e-05	-2.11871e-05	-5.18145e-05	-8.46936e-05	-0.00010502	-0.00012605	-0.000128704	-0.000132901	-0.00011883	-0.000102798	-7.63188e-05	-6.21065e-05	-4.15655e-05	-4.1473e-05	-3.84812e-05	-2.98298e-05	-2.13053e-05	-1.84432e-05	-2.55506e-05	-3.14603e-05	-6.19351e-05	-8.06641e-05	-9.21152e-05	-0.000113123	-0.000146094	-0.000155043	-0.000189495	-0.000209332	-0.00021176	-0.000226453	-0.000238763	-0.000240513	-0.000208332	-0.000189266	-0.00012703	-7.65474e-05	-4.86173e-05	-6.90933e-06
-0.000214656	-0.000155233	-8.76776e-05	-3.67937e-05	8.41585e-06	5.68047e-05	0.000108325	0.000121251	0.000125945	0.000124067	0.000111726	9.47204e-05	6.89614e-05	4.22055e-05	1.6642e-05	-1.16612e-05	-2.96501e-05	-4.96494e-05	-5.34824e-05	-6.17972e-05	-5.45914e-05	-4.89678e-05	-3.61689e-05	-3.49656e-05	-2.68176e-05	-4.17395e-05	-5.12874e-05	-5.30094e-05	-5.18955e-05	-5.34943e-05	-6.32805e-05	-6.91499e-05	-9.88924e-05	-0.000115863	-0.000122561	-0.000139801	-0.000168838	-0.000173699	-0.000207891	-0.000226703	-0.000227688	-0.000244535	-0.000253598	-0.000256624	-0.000220388	-0.000200412	-0.000134471	-7.42392e-05	-3.7699e-05	1.36762e-05
-0.000246387	-0.000184846	-0.000112818	-5.60044e-05	-3.82166e-06	5.1948e-05	0.000111009	0.000132362	0.000143536	0.000147847	0.000141861	0.00013182	0.000112472	9.10063e-05	7.00426e-05	4.56789e-05	2.94342e-05	1.00664e-05	5.15251e-06	-6.40791e-06	-4.76218e-06	-7.68281e-06	-5.93541e-06	-1.51488e-05	-1.71736e-05	-4.4924e-05	-6.50342e-05	-7.58502e-05	-8.10883e-05	-8.71016e-05	-9.97822e-05	-0.000106251	-0.000136391	-0.000152905	-0.000156169	-0.000171715	-0.00019825	-0.000200125	-0.000235321	-0.000254221	-0.000255259	-0.000274661	-0.000282178	-0.000287257	-0.000247395	-0.000227114	-0.000157982	-8.87827e-05	-4.46925e-05	1.63294e-05
-0.00025396	-0.000192043	-0.000117617	-5.75334e-05	-5.57906e-07	5.94402e-05	0.000122648	0.00015038	0.000167242	0.000177656	0.000178366	0.000176302	0.000164963	0.000150737	0.000136491	0.00011823	0.000105388	8.87272e-05	8.39256e-05	7.06757e-05	6.75714e-05	5.6897e-05	4.81167e-05	2.86721e-05	1.60181e-05	-2.49332e-05	-5.72414e-05	-7.91683e-05	-9.28989e-05	-0.000106222	-0.000123924	-0.000134114	-0.000166713	-0.000184825	-0.000187077	-0.000203058	-0.000227761	-0.000227872	-0.000264458	-0.000282307	-0.000282313	-0.000302499	-0.000307358	-0.000312607	-0.000268819	-0.000246627	-0.000173238	-9.46143e-05	-4.27884e-05	2.69598e-05
-0.000244859	-0.000182272	-0.000106208	-4.27739e-05	1.81598e-05	8.09544e-05	0.000145323	0.000177328	0.000197488	0.000211869	0.000217111	0.000219726	0.000213336	0.000204572	0.000194568	0.000179579	0.000168833	0.000152832	0.000146506	0.000130144	0.000121081	0.000101105	8.12038e-05	5.12706e-05	2.85663e-05	-2.48399e-05	-6.74637e-05	-9.86751e-05	-0.000118597	-0.000136293	-0.000155904	-0.000166819	-0.000199027	-0.00021472	-0.000213293	-0.000226978	-0.000247713	-0.000243737	-0.000278278	-0.000293012	-0.000291013	-0.000310772	-0.000311769	-0.000316558	-0.0002696	-0.000246692	-0.000172173	-8.7373e-05	-3.09468e-05	4.41036e-05
-0.000234433	-0.000171075	-9.26611e-05	-2.69526e-05	3.74673e-05	0.000102331	0.000167801	0.000203463	0.000227247	0.000245179	0.000255268	0.000263132	0.00026204	0.000258959	0.000253422	0.00024208	0.000233173	0.000218008	0.000210032	0.000191384	0.000176925	0.000149197	0.000120031	8.12727e-05	5.0167e-05	-1.34808e-05	-6.49667e-05	-0.000104622	-0.000130792	-0.000153999	-0.000176348	-0.000189467	-0.000222616	-0.000237851	-0.000235132	-0.000248374	-0.000266751	-0.000260835	-0.000295449	-0.000308917	-0.00030688	-0.000327758	-0.000327417	-0.000332843	-0.000283657	-0.000260078	-0.0001846	-9.32085e-05	-3.22423e-05	4.87911e-05
-0.000240409	-0.000176178	-9.47417e-05	-2.56141e-05	4.30916e-05	0.000110856	0.000178705	0.000219289	0.00024735	0.000268922	0.000283711	0.000296316	0.000300172	0.000301807	0.000299849	0.000291015	0.000283049	0.000267761	0.000256802	0.000235363	0.000215087	0.000179418	0.000141017	9.36193e-05	5.48898e-05	-1.91044e-05	-7.97083e-05	-0.000127624	-0.000159288	-0.000188108	-0.000213105	-0.000227889	-0.000261567	-0.000275272	-0.000270523	-0.000282528	-0.000296949	-0.000287596	-0.000320524	-0.000330469	-0.000326627	-0.000347011	-0.000344482	-0.000349495	-0.000297996	-0.000274485	-0.000199106	-0.000102887	-3.90811e-05	4.61562e-05
-0.000221432	-0.000158629	-7.6979e-05	-7.34689e-06	6.282e-05	0.000130531	0.000197682	0.000240132	0.000270168	0.000293105	0.000310349	0.000324935	0.000330846	0.00033497	0.000334189	0.000325656	0.000317135	0.000299733	0.000284477	0.000259788	0.000233837	0.00019141	0.000146095	9.26779e-05	4.93202e-05	-3.11852e-05	-9.65958e-05	-0.000149072	-0.000182489	-0.000213826	-0.000238199	-0.000252316	-0.000283644	-0.000293763	-0.000285631	-0.000295187	-0.000304584	-0.000291498	-0.000321109	-0.000326602	-0.000319945	-0.000338213	-0.000332206	-0.000335594	-0.000282971	-0.000259517	-0.000186097	-8.80761e-05	-2.40948e-05	6.19194e-05
-0.000218105	-0.000157922	-7.63876e-05	-5.7233e-06	6.64692e-05	0.000136214	0.000205621	0.000252196	0.000286075	0.000310888	0.000331746	0.000349786	0.000358422	0.000364779	0.000365054	0.000357004	0.000347549	0.000328057	0.000308015	0.000279997	0.000248182	0.000198543	0.000145789	8.52229e-05	3.63088e-05	-5.22001e-05	-0.000124376	-0.000183098	-0.000220262	-0.00025709	-0.000283614	-0.000299022	-0.00033101	-0.000339681	-0.000330377	-0.000339496	-0.000345913	-0.000329511	-0.000356806	-0.000358229	-0.000349325	-0.000366205	-0.000357016	-0.000358881	-0.000303208	-0.000278892	-0.000205142	-0.000103113	-3.70908e-05	5.21891e-05
-0.000180346	-0.000124373	-4.65437e-05	2.08349e-05	9.02912e-05	0.000156216	0.000221388	0.000266519	0.000299609	0.000322904	0.000343678	0.00036169	0.000370865	0.000378218	0.000379156	0.000371835	0.000362442	0.000342472	0.000319879	0.000291487	0.000257756	0.000206143	0.000151329	8.88777e-05	3.92615e-05	-5.06909e-05	-0.000124383	-0.000185277	-0.00022317	-0.000262885	-0.000288853	-0.000304687	-0.000335216	-0.000341347	-0.000330694	-0.000338654	-0.000341174	-0.000321731	-0.000345034	-0.000341413	-0.000330603	-0.000345453	-0.000333134	-0.000334396	-0.000279452	-0.000257397	-0.00018854	-8.8807e-05	-2.54073e-05	6.09697e-05
-0.000167978	-0.000114996	-3.81786e-05	2.86873e-05	9.84576e-05	0.000164294	0.000229266	0.000275445	0.00030967	0.000332363	0.000353895	0.000372838	0.000382061	0.000389706	0.000390653	0.000383536	0.000373529	0.000352749	0.000327043	0.000297963	0.000261938	0.000208178	0.000150702	8.59592e-05	3.5082e-05	-5.68705e-05	-0.000132765	-0.000197239	-0.000237131	-0.000281651	-0.000308888	-0.000326704	-0.000357355	-0.000362002	-0.000351728	-0.000359697	-0.000359169	-0.00033751	-0.000357575	-0.000349078	-0.000335729	-0.000348057	-0.000333017	-0.000333603	-0.000278124	-0.00025736	-0.000191254	-9.23635e-05	-3.0096e-05	5.48568e-05
-0.00015085	-0.000102395	-2.80002e-05	3.66417e-05	0.000104885	0.000168676	0.000231136	0.000276465	0.000309645	0.000329722	0.000349925	0.000367886	0.000376334	0.000383037	0.000383415	0.000376317	0.000365767	0.000344996	0.000317372	0.000288963	0.000253123	0.000200096	0.000143043	7.86044e-05	2.89699e-05	-6.25638e-05	-0.000139069	-0.000205559	-0.000246454	-0.000295011	-0.000324428	-0.000345439	-0.000378191	-0.000383943	-0.000376862	-0.000387443	-0.000386602	-0.000365055	-0.000383674	-0.000373136	-0.000359434	-0.000371984	-0.000355489	-0.000356668	-0.000301258	-0.000282013	-0.000218785	-0.000120423	-5.92768e-05	2.53683e-05
-0.000135801	-9.20757e-05	-2.03676e-05	4.16316e-05	0.000107741	0.000169314	0.000229194	0.000273426	0.00030518	0.000322462	0.00034129	0.00035851	0.000365825	0.000371526	0.000371468	0.000364655	0.000353965	0.000333919	0.000305253	0.000278153	0.000242999	0.000191492	0.000135475	7.14927e-05	2.27903e-05	-6.8175e-05	-0.000145358	-0.000213979	-0.000256419	-0.000309321	-0.00034112	-0.000365591	-0.000401145	-0.000408628	-0.000405543	-0.000419885	-0.000419931	-0.000399962	-0.000418587	-0.000406571	-0.000393608	-0.000406225	-0.000388948	-0.000390775	-0.000335032	-0.000317571	-0.000256886	-0.000159668	-9.89856e-05	-1.44259e-05
-0.000121785	-8.31409e-05	-1.49191e-05	4.39714e-05	0.000107791	0.000166902	0.000223394	0.000265275	0.000294305	0.000307607	0.000324108	0.000340085	0.000345733	0.000349887	0.000349295	0.000343276	0.000333221	0.000315516	0.000287768	0.000263775	0.000231661	0.000184441	0.000132043	7.10656e-05	2.49844e-05	-6.27484e-05	-0.00013861	-0.000208508	-0.00025244	-0.00030983	-0.000344602	-0.000373288	-0.000413	-0.000423808	-0.00042742	-0.000447998	-0.000451946	-0.000437069	-0.000459131	-0.000449749	-0.00044104	-0.000457587	-0.000441874	-0.000447804	-0.000394606	-0.000381331	-0.000324784	-0.00022927	-0.000169146	-8.40991e-05
-0.000111096	-7.66925e-05	-1.13354e-05	4.4719e-05	0.000105251	0.000161118	0.000212838	0.000251484	0.000276778	0.00028588	0.000298896	0.000312255	0.000315846	0.000317774	0.000315956	0.000309999	0.000300113	0.000284209	0.000257451	0.000236606	0.000208057	0.000165677	0.000117057	5.8934e-05	1.55921e-05	-7.00489e-05	-0.000145577	-0.000217084	-0.000263299	-0.000325007	-0.000363173	-0.000396653	-0.000440693	-0.000454788	-0.000464846	-0.000490602	-0.000496906	-0.000485052	-0.000507221	-0.000497213	-0.000489188	-0.000505597	-0.000487172	-0.000492091	-0.000437313	-0.000424289	-0.000369002	-0.00027388	-0.000213149	-0.000128028
-8.13813e-05	-5.19624e-05	8.25055e-06	5.93068e-05	0.000114176	0.000163966	0.000208358	0.000241308	0.000260693	0.000264028	0.000271646	0.000280415	0.000280732	0.000279712	0.000276424	0.000270569	0.000261199	0.000247828	0.000223504	0.000207166	0.000183982	0.000148677	0.00010572	5.27052e-05	1.28582e-05	-6.85545e-05	-0.000141925	-0.000214327	-0.00026329	-0.000328831	-0.000370715	-0.000409869	-0.000459103	-0.000478306	-0.000496184	-0.000529019	-0.000540313	-0.000534549	-0.000558785	-0.000549737	-0.000544195	-0.000561609	-0.000541668	-0.000546972	-0.000491989	-0.000480821	-0.000429062	-0.000335934	-0.000275841	-0.000191999
-5.49209e-05	-3.11312e-05	2.32393e-05	6.91088e-05	0.00011779	0.000161877	0.00019921	0.000226752	0.000240935	0.000239761	0.000243914	0.000250926	0.000250057	0.000248205	0.000245245	0.000241438	0.000233978	0.000225615	0.000206218	0.000196092	0.000180109	0.000154158	0.000118846	7.26728e-05	3.75006e-05	-3.72976e-05	-0.000106373	-0.000178235	-0.000229228	-0.000297961	-0.000344312	-0.000389984	-0.000445912	-0.000473069	-0.00050184	-0.000545194	-0.000564844	-0.000569398	-0.000599657	-0.000596289	-0.000596195	-0.000618533	-0.000600834	-0.000610737	-0.000558901	-0.00055286	-0.000506577	-0.000417808	-0.000359837	-0.000277852
-2.39048e-05	-5.39922e-06	4.33017e-05	8.39675e-05	0.000126699	0.000164505	0.000194211	0.000215755	0.000224399	0.00021864	0.000218874	0.000223262	0.000220846	0.000217714	0.000214366	0.000211483	0.000205102	0.000200647	0.00018598	0.000181261	0.000172696	0.000156057	0.000128489	8.96925e-05	5.9531e-05	-8.36664e-06	-7.28675e-05	-0.000143804	-0.000197182	-0.000268804	-0.00031983	-0.000372273	-0.00043471	-0.000469659	-0.000509432	-0.00056313	-0.000591004	-0.000605769	-0.000642304	-0.000643908	-0.000648588	-0.000674673	-0.00065805	-0.000670488	-0.000620362	-0.000617036	-0.000573324	-0.000486714	-0.000429025	-0.000347492
4.52739e-06	1.76431e-05	5.9866e-05	9.52298e-05	0.000132296	0.00016443	0.000187414	0.000203777	0.000208056	0.00019922	0.000196288	0.000198343	0.000194621	0.000190699	0.000186893	0.000184796	0.000179521	0.000178745	0.000169053	0.00016979	0.000168913	0.000161902	0.000142905	0.000112642	8.91608e-05	3.00777e-05	-2.74707e-05	-9.42362e-05	-0.000146973	-0.000217518	-0.000269856	-0.000325188	-0.000390863	-0.000430554	-0.0004778	-0.000538819	-0.000574005	-0.000598786	-0.000640754	-0.000649324	-0.000659445	-0.000691248	-0.000677848	-0.000694685	-0.000649189	-0.000650825	-0.000611887	-0.000529776	-0.000475767	-0.000398397
3.28509e-05	4.0576e-05	7.62368e-05	0.000105838	0.000136676	0.000162724	0.000178475	0.000189602	0.000189524	0.000177595	0.000171688	0.000171582	0.000166853	0.000162278	0.000157879	0.000156237	0.00015161	0.000154076	0.000148818	0.000154546	0.000160492	0.000162155	0.000150506	0.000127532	0.000108963	5.68049e-05	4.57944e-06	-6.02833e-05	-0.000114591	-0.000185757	-0.000240721	-0.000299397	-0.000368356	-0.000412756	-0.000466928	-0.000534558	-0.000575836	-0.000609083	-0.000655176	-0.000666908	-0.000679506	-0.000713366	-0.000699789	-0.00071766	-0.000672923	-0.000676293	-0.000639924	-0.000561745	-0.000510542	-0.000437758
4.12425e-05	4.38753e-05	7.39911e-05	9.95564e-05	0.000126283	0.000148591	0.000160069	0.00016841	0.000167101	0.000155293	0.000149466	0.000150242	0.000146778	0.000143536	0.000139459	0.00013871	0.000135204	0.000141018	0.000140748	0.000151558	0.000164179	0.000174413	0.000170316	0.000155211	0.000142083	9.73962e-05	5.10026e-05	-1.10492e-05	-6.64535e-05	-0.000137744	-0.000195389	-0.00025768	-0.000330573	-0.000380904	-0.000442905	-0.000517427	-0.000565565	-0.000608716	-0.000660138	-0.000677654	-0.000693672	-0.000731609	-0.000719388	-0.000739089	-0.000695927	-0.000700352	-0.000665195	-0.000589927	-0.000540642	-0.00047046
8.55017e-05	8.3326e-05	0.000105832	0.000124389	0.000143776	0.000159098	0.000163273	0.000166099	0.000161447	0.000147485	0.000139102	0.000137636	0.000133348	0.000130704	0.000127002	0.000126949	0.000124962	0.000133353	0.000137503	0.000153205	0.000171908	0.000189921	0.00019274	0.000184881	0.000177019	0.000139301	9.89046e-05	4.09956e-05	-1.34679e-05	-8.21014e-05	-0.000139441	-0.000201468	-0.000273499	-0.000324718	-0.000388535	-0.00046298	-0.000512291	-0.000559179	-0.000609584	-0.000627049	-0.000641549	-0.000677397	-0.000663469	-0.000681104	-0.000638385	-0.000641092	-0.000606802	-0.000535379	-0.000489314	-0.00042445
0.000103773	9.8434e-05	0.000115899	0.000130983	0.000146177	0.00015758	0.000157573	0.00015709	0.000151428	0.000137175	0.000128452	0.000126723	0.000122732	0.000121121	0.00011706	0.000116795	0.000115497	0.000125541	0.000133196	0.000152806	0.000176708	0.000201384	0.000210541	0.000209628	0.00020714	0.000175575	0.000140592	8.62634e-05	3.17975e-05	-3.55959e-05	-9.42115e-05	-0.000157281	-0.000229703	-0.00028283	-0.000349198	-0.000424256	-0.000474413	-0.000524746	-0.000574478	-0.00059217	-0.00060486	-0.000637551	-0.000621943	-0.000637997	-0.000595579	-0.000596973	-0.000562247	-0.000495058	-0.000450857	-0.000390051
0.000122974	0.000113007	0.000124763	0.000134819	0.00014532	0.000152415	0.000147817	0.000144095	0.000137683	0.000123525	0.000115085	0.000113372	0.000110302	0.000110379	0.000106595	0.000106356	0.00010654	0.000118187	0.000129337	0.000153381	0.000182865	0.000214538	0.000230714	0.000237155	0.000241128	0.000215564	0.000185724	0.000135558	8.21582e-05	1.63807e-05	-4.30411e-05	-0.000106809	-0.000179527	-0.000233969	-0.000301801	-0.000376928	-0.000427484	-0.000480318	-0.000528486	-0.000545024	-0.00055593	-0.000585607	-0.000568248	-0.000581548	-0.000538284	-0.000536912	-0.000501227	-0.000437056	-0.000394111	-0.000336756
0.000156401	0.00014277	0.000147898	0.000151595	0.000155483	0.000156941	0.000147061	0.000139694	0.000132574	0.000117671	0.000108546	0.000105791	0.000102571	0.000103608	9.97723e-05	9.91644e-05	0.000100628	0.00011328	0.00012709	0.000154843	0.000189021	0.000226803	0.000249098	0.000262389	0.000272488	0.000252561	0.000227499	0.000181254	0.000128756	6.4537e-05	4.43483e-06	-5.94082e-05	-0.000131561	-0.000185555	-0.000252734	-0.000325413	-0.000374096	-0.00042707	-0.000471724	-0.000486335	-0.000494073	-0.000519205	-0.000499393	-0.000509303	-0.000465386	-0.000460564	-0.000423809	-0.000363383	-0.00032206	-0.00026876
0.00018832	0.000171709	0.000170838	0.000168188	0.000165173	0.000160799	0.000145292	0.000133692	0.000125595	0.000109417	9.91333e-05	9.47168e-05	9.05658e-05	9.24877e-05	8.92798e-05	8.84807e-05	9.21016e-05	0.000105928	0.000122348	0.000154606	0.000194215	0.000238391	0.000267801	0.000288216	0.000305446	0.000291098	0.000270609	0.000228605	0.00017821	0.000115695	5.46039e-05	-9.06897e-06	-8.06131e-05	-0.00013407	-0.000200469	-0.000270666	-0.00031743	-0.000369727	-0.000410401	-0.00042289	-0.000428101	-0.000448535	-0.000426949	-0.000433006	-0.000388849	-0.000380294	-0.000343	-0.000285719	-0.000244862	-0.00019388
0.000217712	0.000198848	0.000192296	0.000183476	0.000173652	0.000163368	0.000142171	0.000125632	0.000115928	9.74834e-05	8.59547e-05	7.99033e-05	7.50215e-05	7.76475e-05	7.46397e-05	7.32968e-05	7.91763e-05	9.43031e-05	0.000113827	0.000151169	0.00019653	0.00024754	0.000284764	0.000314127	0.000340603	0.000333869	0.000320031	0.000284099	0.000237362	0.000177118	0.000114943	5.02442e-05	-2.24804e-05	-7.7441e-05	-0.000145242	-0.000215883	-0.000263133	-0.000316619	-0.000356411	-0.000370365	-0.000376161	-0.000395276	-0.000375228	-0.000381334	-0.000339831	-0.00033135	-0.000295944	-0.000243245	-0.000204713	-0.000157624
0.000241257	0.000220466	0.000208682	0.000194102	0.000177667	0.000162117	0.000135954	0.000115325	0.000104901	8.49623e-05	7.3161e-05	6.61165e-05	6.10514e-05	6.49195e-05	6.35405e-05	6.31526e-05	7.28645e-05	8.98994e-05	0.000112217	0.000154243	0.000204317	0.00026058	0.000304073	0.000339308	0.000372377	0.0003705	0.000359755	0.000327461	0.000283928	0.000225379	0.000161356	9.57477e-05	2.25317e-05	-3.16778e-05	-9.85523e-05	-0.000167467	-0.000212421	-0.000263836	-0.000299787	-0.000312199	-0.000316437	-0.000331719	-0.00031139	-0.00031543	-0.000274754	-0.000263965	-0.000228986	-0.000180037	-0.000142375	-9.71032e-05
0.000265959	0.000243177	0.000225956	0.000205445	0.000182115	0.000160896	0.000129492	0.000104244	9.23558e-05	7.01893e-05	5.7389e-05	4.83393e-05	4.18678e-05	4.53045e-05	4.44609e-05	4.36062e-05	5.55644e-05	7.33926e-05	9.69414e-05	0.000142545	0.00019677	0.000257984	0.000307758	0.000348614	0.000389048	0.000392663	0.000386437	0.000359316	0.000320794	0.000265455	0.000201533	0.000136668	6.45996e-05	1.24109e-05	-5.27238e-05	-0.00011865	-0.000160589	-0.000209179	-0.0002414	-0.000252436	-0.000255538	-0.00026649	-0.000245845	-0.000246924	-0.000207068	-0.000193694	-0.000159232	-0.000114692	-7.83955e-05	-3.5206e-05
0.000289908	0.000266927	0.000245095	0.000219309	0.000189409	0.000163418	0.000127594	9.84665e-05	8.50804e-05	6.08442e-05	4.72651e-05	3.67441e-05	2.96404e-05	3.28324e-05	3.32524e-05	3.28823e-05	4.78176e-05	6.70121e-05	9.22437e-05	0.00014125	0.000198883	0.000263815	0.000318654	0.000364458	0.000410911	0.000420026	0.000417833	0.000395344	0.000361536	0.000308875	0.000244609	0.000180085	0.000108561	5.81015e-05	-6.10548e-06	-7.02539e-05	-0.000110946	-0.000158276	-0.000188958	-0.000200641	-0.000205426	-0.000214285	-0.000195787	-0.000196591	-0.000159914	-0.0001461	-0.000114112	-7.51005e-05	-4.04948e-05	4.03805e-07
0.000302916	0.000278414	0.000253156	0.000223401	0.000188833	0.000159423	0.000120103	8.7511e-05	7.26231e-05	4.69684e-05	3.36777e-05	2.21213e-05	1.40555e-05	1.68479e-05	1.83661e-05	1.76779e-05	3.46227e-05	5.45593e-05	8.08314e-05	0.000132329	0.000192373	0.000259997	0.000318928	0.000368603	0.000420266	0.000434191	0.000435283	0.000416657	0.000387342	0.000336656	0.000271061	0.000205681	0.000133567	8.51044e-05	2.14749e-05	-4.1815e-05	-8.05953e-05	-0.000126043	-0.000155119	-0.000167943	-0.000174243	-0.000181971	-0.000165926	-0.000166551	-0.000132254	-0.000118095	-8.81251e-05	-5.36568e-05	-1.97013e-05	1.94562e-05
0.000315164	0.000290934	0.000262752	0.000229972	0.000191595	0.000160629	0.000120405	8.71763e-05	7.30425e-05	4.77743e-05	3.6149e-05	2.49063e-05	1.71364e-05	1.97037e-05	2.35124e-05	2.43082e-05	4.28352e-05	6.30273e-05	8.85363e-05	0.000139902	0.000199122	0.0002659	0.000325005	0.00037357	0.000425564	0.000440706	0.000441248	0.000423342	0.000396845	0.000346924	0.000279502	0.000213383	0.000141706	9.69588e-05	3.57063e-05	-2.49599e-05	-6.0285e-05	-0.000102549	-0.000129075	-0.000141984	-0.000149523	-0.000155922	-0.000142074	-0.000142735	-0.000110868	-9.60975e-05	-6.82151e-05	-3.8035e-05	-4.44021e-06	3.36243e-05
0.000323801	0.000300181	0.000269902	0.000235102	0.000193865	0.00016157	0.000120549	8.64357e-05	7.20118e-05	4.66792e-05	3.5952e-05	2.46111e-05	1.67469e-05	1.80837e-05	2.32358e-05	2.46472e-05	4.33921e-05	6.27298e-05	8.54285e-05	0.000134059	0.000190087	0.00025365	0.000310534	0.000354644	0.000404346	0.000418703	0.000416991	0.000399034	0.00037614	0.00032879	0.000261482	0.00019646	0.000127222	8.9298e-05	3.31033e-05	-2.2926e-05	-5.17854e-05	-8.82156e-05	-0.000110845	-0.000122987	-0.000131058	-0.000137172	-0.000125797	-0.00012741	-9.84392e-05	-8.455e-05	-6.01391e-05	-3.50904e-05	-2.823e-06	3.24322e-05
0.000324081	0.00029899	0.000265536	0.000227987	0.000183994	0.000151137	0.000110099	7.62054e-05	6.26128e-05	3.86414e-05	3.04269e-05	2.04437e-05	1.35836e-05	1.49016e-05	2.24256e-05	2.53263e-05	4.45385e-05	6.37393e-05	8.40036e-05	0.000129801	0.000181304	0.000240008	0.000292546	0.000330672	0.000375912	0.000388352	0.000383049	0.000363972	0.000343137	0.000296903	0.000229518	0.000165805	0.000100476	7.07029e-05	2.16539e-05	-2.75002e-05	-4.80505e-05	-7.66824e-05	-9.39593e-05	-0.000104091	-0.000112235	-0.000117509	-0.000108701	-0.000110795	-8.55469e-05	-7.32073e-05	-5.32625e-05	-3.46184e-05	-4.76166e-06	2.6742e-05
0.000324607	0.000298629	0.000263182	0.000223924	0.000178482	0.00014562	0.0001049	7.13803e-05	5.81864e-05	3.57572e-05	2.99673e-05	2.15313e-05	1.66982e-05	1.90512e-05	2.93288e-05	3.43123e-05	5.4274e-05	7.32985e-05	9.13865e-05	0.000133068	0.000177585	0.000228506	0.000272688	0.000300986	0.000336864	0.000342882	0.000329535	0.000305014	0.000282468	0.000234691	0.000165516	0.000102198	4.07486e-05	2.02892e-05	-2.01258e-05	-6.09135e-05	-7.12828e-05	-9.06442e-05	-0.000101777	-0.000108758	-0.000116281	-0.000120872	-0.000114411	-0.000117685	-9.54997e-05	-8.49568e-05	-6.89839e-05	-5.56368e-05	-2.77224e-05	6.39085e-07
0.000324116	0.000296685	0.000259624	0.000219104	0.000173052	0.000140972	0.000101691	7.01369e-05	5.85076e-05	3.92172e-05	3.70535e-05	3.16184e-05	2.96215e-05	3.37062e-05	4.75091e-05	5.54454e-05	7.51939e-05	9.38063e-05	0.000108233	0.000143924	0.000179003	0.000219485	0.000251467	0.000265746	0.000287086	0.000282188	0.000256489	0.000222199	0.00019406	0.000141226	6.84525e-05	4.21581e-06	-5.42616e-05	-6.50317e-05	-9.64155e-05	-0.000127343	-0.000124757	-0.000132059	-0.000134429	-0.000135638	-0.000138995	-0.00014098	-0.00013408	-0.00013725	-0.000116317	-0.000105898	-9.19255e-05	-8.16118e-05	-5.35209e-05	-2.66639e-05
0.000324366	0.000294744	0.000256345	0.000214813	0.000168837	0.000137733	9.97269e-05	7.0084e-05	5.99686e-05	4.42384e-05	4.55871e-05	4.30547e-05	4.43777e-05	5.0816e-05	6.78136e-05	7.88584e-05	9.84004e-05	0.000115903	0.000126574	0.000155141	0.000178494	0.000205687	0.000222212	0.000219926	0.000223881	0.00020532	0.000164459	0.000117653	8.1246e-05	2.07285e-05	-5.73662e-05	-0.000124024	-0.000180577	-0.000182445	-0.000204477	-0.000224889	-0.000207764	-0.00020157	-0.000194167	-0.000188266	-0.000186162	-0.000184906	-0.000176162	-0.000179231	-0.00015842	-0.000147637	-0.000135215	-0.00012738	-9.91062e-05	-7.37935e-05
0.000325041	0.000292698	0.000253233	0.000210527	0.000164374	0.000133519	9.53746e-05	6.64167e-05	5.68573e-05	4.41286e-05	4.83325e-05	4.84075e-05	5.33627e-05	6.27182e-05	8.33935e-05	9.74759e-05	0.00011755	0.000134336	0.000142383	0.000164021	0.000175673	0.000189316	0.000189483	0.000169945	0.000154848	0.000120737	6.23672e-05	3.24714e-07	-4.77379e-05	-0.000119865	-0.000205665	-0.000277785	-0.000335183	-0.00033082	-0.000345714	-0.000356985	-0.000325723	-0.000306217	-0.000287918	-0.00027285	-0.000261996	-0.000255122	-0.000240764	-0.000241025	-0.000216845	-0.000202582	-0.000188828	-0.000180462	-0.000150196	-0.000124602
0.00032733	0.000293262	0.000253915	0.000210711	0.000165058	0.000134489	9.61671e-05	6.78956e-05	5.84314e-05	4.83872e-05	5.48278e-05	5.70428e-05	6.50924e-05	7.66788e-05	0.000100141	0.000116568	0.000136261	0.000151382	0.000155685	0.000169848	0.000169418	0.00016862	0.000151436	0.000114194	7.95443e-05	2.91619e-05	-4.74332e-05	-0.000125366	-0.00018628	-0.000271698	-0.000366533	-0.000445172	-0.000505318	-0.000497349	-0.000507432	-0.000511244	-0.000467341	-0.000435848	-0.000407413	-0.000383941	-0.000364575	-0.000352072	-0.000330801	-0.000328222	-0.000299462	-0.000280365	-0.000263422	-0.000252296	-0.000218197	-0.00019042
0.000322381	0.000286079	0.00024673	0.000202875	0.00015772	0.000127875	9.01336e-05	6.40052e-05	5.58737e-05	5.01516e-05	5.98629e-05	6.52474e-05	7.78294e-05	9.30041e-05	0.00011976	0.00013939	0.000158647	0.000172125	0.00017189	0.000177423	0.00016292	0.000145998	0.0001087	5.10555e-05	-6.31686e-06	-7.57849e-05	-0.000173113	-0.000269058	-0.000344675	-0.000444737	-0.000549236	-0.000634787	-0.000698273	-0.000687181	-0.000692857	-0.000689264	-0.000632797	-0.00058901	-0.000549637	-0.000516609	-0.000487125	-0.000467647	-0.000437667	-0.000430362	-0.000394964	-0.000368298	-0.000345799	-0.000329159	-0.000289212	-0.000257199
0.000317397	0.000279105	0.000240482	0.000196089	0.000151355	0.000121608	8.28209e-05	5.71575e-05	4.91198e-05	4.66122e-05	5.83337e-05	6.60897e-05	8.25307e-05	0.00010112	0.000130758	0.000152954	0.000172468	0.000184235	0.000180397	0.000177884	0.000150323	0.000117961	6.12348e-05	-1.5951e-05	-9.59265e-05	-0.000185403	-0.000304335	-0.000419364	-0.000511432	-0.000628928	-0.000745193	-0.000840003	-0.000910226	-0.000899608	-0.000904103	-0.000895918	-0.000829879	-0.000776589	-0.000728826	-0.000688206	-0.000648491	-0.000621806	-0.000581304	-0.000568597	-0.000524123	-0.00048718	-0.000456003	-0.000429712	-0.000380574	-0.000340898
0.000303096	0.000261736	0.000223236	0.000177669	0.000132818	0.000102677	6.21248e-05	3.70504e-05	2.98346e-05	3.25811e-05	4.81438e-05	6.04521e-05	8.37803e-05	0.00010933	0.00014441	0.000171977	0.0001951	0.000208272	0.000204305	0.000196595	0.00015873	0.000113512	3.90254e-05	-5.62896e-05	-0.000157735	-0.000267835	-0.000408599	-0.000544394	-0.000655816	-0.000795051	-0.000928593	-0.00103809	-0.00112248	-0.00112107	-0.00113279	-0.00112749	-0.00105837	-0.0010008	-0.000946684	-0.000899789	-0.000849195	-0.000813479	-0.000759263	-0.000737422	-0.000679207	-0.000626556	-0.000581686	-0.000540981	-0.000478533	-0.00042755
0.000279255	0.000235029	0.000196967	0.000150006	0.000104792	7.35249e-05	2.98967e-05	3.86991e-06	-3.79139e-06	3.39929e-06	2.21037e-05	3.86256e-05	6.88653e-05	0.00010194	0.00014302	0.000175971	0.000204551	0.000220647	0.000219722	0.000209857	0.000166043	0.000112417	2.561e-05	-8.24381e-05	-0.00019989	-0.000326518	-0.000485155	-0.000639537	-0.00076854	-0.000929732	-0.00108107	-0.00120711	-0.00131021	-0.00132397	-0.00134943	-0.00135351	-0.00128886	-0.0012348	-0.00118084	-0.00113313	-0.00107527	-0.00103417	-0.000967118	-0.000936822	-0.000864285	-0.000793845	-0.000733154	-0.000673457	-0.000593733	-0.000526752
0.000247425	0.000201454	0.000164117	0.000116459	7.14265e-05	3.96602e-05	-5.99847e-06	-3.20993e-05	-3.96106e-05	-2.77209e-05	-5.46276e-06	1.57681e-05	5.29212e-05	9.3052e-05	0.000139725	0.00017764	0.000210818	0.000229698	0.000230913	0.000218966	0.000169827	0.000108346	9.91881e-06	-0.000110581	-0.000244321	-0.000387689	-0.000564748	-0.000737792	-0.00088539	-0.00106987	-0.00124123	-0.00138478	-0.00150993	-0.0015424	-0.00158479	-0.00160228	-0.00154588	-0.00149808	-0.0014449	-0.00139661	-0.00133015	-0.00128076	-0.00119891	-0.00115655	-0.00106655	-0.000974255	-0.00089338	-0.000811769	-0.00071213	-0.000626695
0.000202486	0.000153111	0.000114922	6.50613e-05	1.88173e-05	-1.44435e-05	-6.37651e-05	-9.11451e-05	-9.85873e-05	-8.16603e-05	-5.48003e-05	-2.73532e-05	1.77665e-05	6.70382e-05	0.000121574	0.000166422	0.000207516	0.000232406	0.000239671	0.00022952	0.000179878	0.000114933	9.81483e-06	-0.000118592	-0.00026369	-0.000420292	-0.00061149	-0.000799568	-0.000963038	-0.00116844	-0.00135887	-0.00151995	-0.00166788	-0.00172303	-0.00178629	-0.00182306	-0.00178252	-0.00174777	-0.00170153	-0.00165862	-0.00158864	-0.00153557	-0.00144166	-0.00138954	-0.00128404	-0.00117054	-0.00106918	-0.000964489	-0.000843315	-0.000736755
0.000150373	9.81645e-05	5.89782e-05	7.0129e-06	-4.01797e-05	-7.49661e-05	-0.000127178	-0.000155608	-0.000162662	-0.000140293	-0.000108844	-7.48871e-05	-2.20822e-05	3.56477e-05	9.79189e-05	0.000149242	0.000197727	0.00022877	0.00024183	0.000233701	0.000184439	0.000117523	7.95137e-06	-0.000125834	-0.000278678	-0.00044468	-0.000645654	-0.000845362	-0.00102109	-0.00124415	-0.00145127	-0.00162894	-0.00180025	-0.00188036	-0.00196764	-0.00202672	-0.00200679	-0.00199012	-0.00195533	-0.0019226	-0.00185247	-0.00179686	-0.0016937	-0.00163269	-0.00151315	-0.00137867	-0.00125695	-0.00112839	-0.000984898	-0.000855548
0.000101017	4.92375e-05	1.17484e-05	-3.9914e-05	-8.55413e-05	-0.00011997	-0.000173062	-0.000201676	-0.000208183	-0.000182384	-0.000147817	-0.000109588	-5.23491e-05	1.02643e-05	7.72796e-05	0.000132214	0.000185028	0.000220375	0.000237717	0.000230832	0.000182577	0.000114755	3.5613e-06	-0.000132496	-0.000288636	-0.000459008	-0.000664713	-0.000870503	-0.00105323	-0.00128863	-0.00150875	-0.00170008	-0.00189265	-0.00199752	-0.0021085	-0.00219052	-0.00219377	-0.00219747	-0.00217616	-0.00215424	-0.00208561	-0.00202792	-0.00191836	-0.00184756	-0.00171483	-0.00156022	-0.00141802	-0.00126714	-0.00110294	-0.000952065
4.90944e-05	-1.77127e-06	-3.80848e-05	-9.04114e-05	-0.000135185	-0.000170483	-0.000225784	-0.000256502	-0.000264545	-0.000237411	-0.00020126	-0.000159294	-9.79567e-05	-2.98078e-05	4.27694e-05	0.000102769	0.000162299	0.000204762	0.000229629	0.000227025	0.000183859	0.000118949	1.04477e-05	-0.000124049	-0.000279395	-0.000450958	-0.000657944	-0.000867118	-0.00105482	-0.00129944	-0.00153044	-0.00173447	-0.00194814	-0.0020795	-0.00221638	-0.00232481	-0.00235629	-0.00238373	-0.00238031	-0.00237381	-0.00231048	-0.00225395	-0.00214149	-0.00206342	-0.00191906	-0.001745	-0.00158195	-0.00140764	-0.00122211	-0.00104752
-5.23565e-06	-5.52767e-05	-9.07452e-05	-0.000143424	-0.000187137	-0.000223318	-0.000280456	-0.000313305	-0.000322197	-0.00029383	-0.00025572	-0.000209786	-0.000144903	-7.19148e-05	6.47122e-06	7.17867e-05	0.000138013	0.000188463	0.00022145	0.000224285	0.000187882	0.000127777	2.39302e-05	-0.00010737	-0.000260744	-0.000432552	-0.000639843	-0.000851481	-0.00104383	-0.00129662	-0.00153829	-0.00175474	-0.0019891	-0.00214692	-0.00230955	-0.00244364	-0.00250321	-0.00255419	-0.00256825	-0.00257567	-0.00251655	-0.00245963	-0.00234246	-0.0022557	-0.00209994	-0.00190738	-0.00172392	-0.00152743	-0.00132196	-0.00112551
-4.66607e-05	-9.51961e-05	-0.000130244	-0.000183662	-0.000226995	-0.000265047	-0.000324783	-0.00036149	-0.000373007	-0.000346637	-0.00030931	-0.000261791	-0.000196072	-0.000120203	-3.74842e-05	3.23746e-05	0.00010526	0.000164594	0.000206565	0.000216508	0.000189095	0.000135882	3.93273e-05	-8.66429e-05	-0.000235969	-0.000406246	-0.000611716	-0.00082423	-0.00101949	-0.00127761	-0.0015267	-0.00175199	-0.00200107	-0.00218007	-0.00236278	-0.00251716	-0.00260084	-0.00267135	-0.00269987	-0.00271994	-0.00266604	-0.00260955	-0.00249295	-0.00240095	-0.00223855	-0.00203363	-0.00183549	-0.00162357	-0.00140393	-0.00118979
-7.73348e-05	-0.000120709	-0.000151929	-0.000202553	-0.000242112	-0.000279427	-0.000338346	-0.000376488	-0.000389532	-0.000365964	-0.000329976	-0.000282603	-0.000218422	-0.00014362	-6.02398e-05	1.045e-05	8.46493e-05	0.00014814	0.000193791	0.000206929	0.00018484	0.00013647	4.60248e-05	-7.458e-05	-0.000218373	-0.000383858	-0.000583193	-0.000791311	-0.000982935	-0.00123787	-0.00148595	-0.00171215	-0.00196909	-0.0021634	-0.00236169	-0.0025336	-0.00264166	-0.00273175	-0.00277865	-0.00281306	-0.00276746	-0.00271483	-0.00260271	-0.0025093	-0.00234467	-0.00213024	-0.00191954	-0.00169442	-0.00146332	-0.00123392
-9.33567e-05	-0.000130291	-0.000156892	-0.000204191	-0.000240331	-0.000277458	-0.000335725	-0.000375742	-0.000392223	-0.000374194	-0.000342132	-0.000297601	-0.00023801	-0.000166473	-8.45511e-05	-1.43097e-05	6.03158e-05	0.00012773	0.000177208	0.000194537	0.000179282	0.00013741	5.50653e-05	-5.842e-05	-0.000195029	-0.000354462	-0.00054732	-0.000750797	-0.000939688	-0.00119279	-0.00144147	-0.00167133	-0.00193804	-0.00214735	-0.00236086	-0.00254962	-0.00267973	-0.00278647	-0.00284887	-0.00289462	-0.00285557	-0.00280396	-0.00269424	-0.00259586	-0.00242652	-0.00220197	-0.00197833	-0.00174036	-0.00149874	-0.0012548
-0.000102682	-0.00013077	-0.000150273	-0.000191867	-0.000222508	-0.000257522	-0.000313491	-0.000354026	-0.000374221	-0.000362602	-0.00033592	-0.00029527	-0.000242004	-0.000175913	-9.72185e-05	-2.87045e-05	4.41914e-05	0.000113897	0.000165348	0.000186113	0.000176786	0.000140598	6.5025e-05	-4.28368e-05	-0.000174212	-0.000329611	-0.000517986	-0.000718664	-0.000906398	-0.00115792	-0.00140651	-0.00163789	-0.00191073	-0.0021299	-0.00235241	-0.00255091	-0.00269633	-0.00281244	-0.00288411	-0.00293464	-0.00289675	-0.00284315	-0.00273466	-0.00263157	-0.00245894	-0.00222829	-0.00199502	-0.00174861	-0.00150258	-0.00125058
-8.1532e-05	-9.82591e-05	-0.000108627	-0.000143104	-0.000168396	-0.000202429	-0.000257112	-0.00030124	-0.000327686	-0.000327653	-0.000310761	-0.000278802	-0.000236671	-0.000180502	-0.000108744	-4.51642e-05	2.35552e-05	9.37674e-05	0.000146393	0.000171046	0.000168579	0.000139873	7.35809e-05	-2.56721e-05	-0.000148175	-0.000295559	-0.000475313	-0.000668668	-0.000850843	-0.00109511	-0.00133791	-0.00156724	-0.00184137	-0.00206642	-0.00229528	-0.00250227	-0.0026624	-0.00278907	-0.00287189	-0.00292925	-0.00289692	-0.00284494	-0.00274142	-0.00263638	-0.00246283	-0.00222847	-0.00198843	-0.00173611	-0.00148729	-0.00122816
-7.29696e-05	-8.11392e-05	-8.53237e-05	-0.000115576	-0.000138098	-0.000173766	-0.000229275	-0.00027845	-0.000312356	-0.000323305	-0.000315908	-0.000291294	-0.000258705	-0.00021004	-0.000142873	-8.05365e-05	-1.31411e-05	6.05517e-05	0.000117273	0.000148277	0.000155383	0.000136463	8.15232e-05	-7.34468e-06	-0.000119717	-0.000257478	-0.000427113	-0.000610944	-0.000785717	-0.00102086	-0.00125552	-0.00148054	-0.00175236	-0.00197905	-0.00221138	-0.00242321	-0.00259411	-0.00272878	-0.00282144	-0.00288496	-0.0028609	-0.00281207	-0.00271578	-0.00261192	-0.0024402	-0.00220611	-0.00196216	-0.00170722	-0.00145914	-0.00119639
-4.49951e-05	-4.18298e-05	-3.66082e-05	-5.93357e-05	-7.67898e-05	-0.000110471	-0.00016392	-0.000215187	-0.000255142	-0.000276858	-0.000280036	-0.000264235	-0.00024317	-0.000204737	-0.000145782	-8.85039e-05	-2.6537e-05	4.63364e-05	0.000102465	0.000136291	0.000148558	0.000135703	8.73011e-05	4.85717e-06	-0.00010163	-0.000233448	-0.00039605	-0.000573367	-0.000742577	-0.000970548	-0.00119784	-0.001418	-0.00168511	-0.00190812	-0.00213719	-0.00234607	-0.0025184	-0.00265072	-0.00274418	-0.00280599	-0.0027832	-0.00273083	-0.00263643	-0.0025309	-0.0023603	-0.00212831	-0.00188454	-0.00163146	-0.00138882	-0.00112959
-2.6099e-05	-1.41899e-05	-1.84778e-06	-1.92156e-05	-3.38801e-05	-6.75903e-05	-0.000120518	-0.000174386	-0.00022052	-0.000252207	-0.000264866	-0.000256771	-0.000245729	-0.000215563	-0.000163009	-0.000109268	-5.12867e-05	2.17272e-05	7.80848e-05	0.000115453	0.000133225	0.000126869	8.50616e-05	9.11962e-06	-9.13361e-05	-0.00021662	-0.000372131	-0.000542213	-0.000704988	-0.000924422	-0.00114301	-0.00135766	-0.00161884	-0.00183702	-0.00206227	-0.00226725	-0.00243984	-0.00256841	-0.00266243	-0.00272211	-0.00270019	-0.00264515	-0.00255187	-0.00244458	-0.00227419	-0.00204369	-0.00179945	-0.00154863	-0.00131179	-0.00105649
1.35584e-05	3.32805e-05	5.15337e-05	3.86866e-05	2.50335e-05	-1.06934e-05	-6.60773e-05	-0.000124756	-0.000179203	-0.000222631	-0.000246803	-0.000247752	-0.000247715	-0.000226758	-0.000181488	-0.000131306	-7.75365e-05	-4.47e-06	5.26695e-05	9.44981e-05	0.000118835	0.000120155	8.58171e-05	1.80394e-05	-7.51447e-05	-0.000192399	-0.00033849	-0.000499078	-0.000653089	-0.000861873	-0.00106988	-0.00127675	-0.00152978	-0.00173994	-0.00195913	-0.00215849	-0.00233083	-0.00245586	-0.00255108	-0.00261091	-0.00259298	-0.00254009	-0.00245276	-0.00234869	-0.002184	-0.00195975	-0.00171964	-0.00147474	-0.00124636	-0.000997322
4.89977e-05	7.56972e-05	9.95791e-05	9.13924e-05	7.88458e-05	4.20108e-05	-1.4615e-05	-7.72904e-05	-0.000139378	-0.000193863	-0.000229972	-0.000240916	-0.000252916	-0.000242386	-0.000206633	-0.000162108	-0.000113952	-4.22387e-05	1.47587e-05	6.04029e-05	9.1028e-05	0.000100027	7.25864e-05	1.25671e-05	-7.4071e-05	-0.000184042	-0.000321732	-0.000473769	-0.000619812	-0.000819042	-0.00101748	-0.00121686	-0.00146125	-0.00166203	-0.00187294	-0.002064	-0.00223143	-0.0023481	-0.00243899	-0.00249334	-0.0024737	-0.00241782	-0.0023307	-0.00222576	-0.00206188	-0.00184066	-0.00160381	-0.00136455	-0.00114548	-0.000906141
9.66528e-05	0.000127849	0.000154903	0.000149281	0.000134883	9.53712e-05	3.53269e-05	-3.2596e-05	-0.000103328	-0.000169151	-0.000217738	-0.000239445	-0.000263242	-0.000263419	-0.000238148	-0.000200577	-0.000159039	-9.01994e-05	-3.41384e-05	1.47957e-05	5.19734e-05	6.94302e-05	4.99597e-05	-4.25497e-08	-7.75521e-05	-0.000177702	-0.000304107	-0.000444207	-0.000579559	-0.000766861	-0.000953698	-0.00114412	-0.00137897	-0.00156834	-0.00177062	-0.00195298	-0.00211494	-0.00222423	-0.00231272	-0.00236405	-0.00234617	-0.00229077	-0.00220651	-0.00210354	-0.00194297	-0.00172699	-0.00149512	-0.00126287	-0.0010538	-0.000824709
0.000135279	0.00016665	0.000193169	0.000186633	0.000168059	0.000124123	5.96984e-05	-1.35702e-05	-9.14191e-05	-0.000165827	-0.000223581	-0.000252173	-0.00028392	-0.000290945	-0.00027241	-0.000238344	-0.000200793	-0.000133279	-7.68448e-05	-2.44987e-05	1.88087e-05	4.37173e-05	3.08679e-05	-1.03572e-05	-7.96607e-05	-0.000170846	-0.00028634	-0.000414367	-0.000538638	-0.000712705	-0.00088612	-0.00106503	-0.00128722	-0.00146205	-0.00165284	-0.00182367	-0.00197768	-0.0020772	-0.00216078	-0.00220757	-0.00219108	-0.0021372	-0.00205619	-0.00195712	-0.00180205	-0.00159564	-0.00137245	-0.0011512	-0.000955222	-0.000739963
0.000170271	0.000199988	0.000223758	0.000214154	0.000189132	0.000138805	6.77178e-05	-1.26011e-05	-9.88699e-05	-0.000182339	-0.000250145	-0.000285917	-0.000325764	-0.000339177	-0.00032777	-0.000297475	-0.000263607	-0.000197064	-0.000139417	-8.29548e-05	-3.20643e-05	1.58974e-06	-2.82043e-06	-3.30445e-05	-9.16488e-05	-0.000170931	-0.00027252	-0.000385055	-0.000494523	-0.000651991	-0.000809222	-0.000973562	-0.00117975	-0.00133819	-0.00151542	-0.00167375	-0.00181872	-0.00190907	-0.00198753	-0.00203128	-0.00201715	-0.00196783	-0.0018923	-0.00180081	-0.00165362	-0.00145929	-0.00124818	-0.00104029	-0.000859906	-0.000661091
0.000194934	0.0002184	0.000234821	0.000217824	0.000183056	0.000123771	4.40594e-05	-4.45362e-05	-0.000138533	-0.000229691	-0.000305346	-0.000346292	-0.000391727	-0.000409158	-0.000402583	-0.000374457	-0.000342677	-0.000275915	-0.000215512	-0.000154036	-9.41866e-05	-5.05963e-05	-4.50748e-05	-6.26309e-05	-0.000109154	-0.000175169	-0.000262157	-0.000359	-0.000453774	-0.000595175	-0.00073704	-0.000888635	-0.00108	-0.00122359	-0.00138894	-0.00153665	-0.00167353	-0.00175602	-0.00183031	-0.00187148	-0.00185958	-0.00181417	-0.00174361	-0.00165835	-0.00151886	-0.00133485	-0.00113443	-0.000938377	-0.000772145	-0.00058934
0.000223114	0.000238998	0.000246671	0.000221287	0.000175833	0.000107184	1.85651e-05	-7.83341e-05	-0.000179495	-0.000277461	-0.000359876	-0.000404999	-0.000454523	-0.000474718	-0.000472347	-0.000446168	-0.000416228	-0.000349888	-0.000287411	-0.00022262	-0.000155294	-0.000103951	-9.07554e-05	-9.77368e-05	-0.000133961	-0.000188766	-0.000262987	-0.000345313	-0.000426931	-0.000554038	-0.000682836	-0.000822422	-0.00100137	-0.00113159	-0.00128632	-0.00142486	-0.00155463	-0.00163015	-0.00170042	-0.00173945	-0.00172933	-0.00168705	-0.00161986	-0.00153927	-0.00140524	-0.00122901	-0.00103737	-0.000850389	-0.00069561	-0.000525688
0.000245533	0.000251756	0.000248663	0.000212714	0.000155389	7.60847e-05	-2.22553e-05	-0.000127693	-0.000235302	-0.000338007	-0.000424746	-0.000471568	-0.000521611	-0.000540848	-0.000538753	-0.000511213	-0.000479672	-0.000411881	-0.000345556	-0.000276851	-0.000202213	-0.00014373	-0.00012398	-0.000121273	-0.000147951	-0.000192337	-0.000254544	-0.000322578	-0.000390604	-0.000502746	-0.000618006	-0.000745235	-0.000911216	-0.00102778	-0.00117198	-0.0013019	-0.00142559	-0.00149536	-0.00156219	-0.00160098	-0.00159468	-0.00155781	-0.00149598	-0.00142243	-0.00129598	-0.00112959	-0.000947818	-0.000770739	-0.000627727	-0.000470371
0.000254411	0.000249106	0.000233441	0.000185556	0.000115265	2.5046e-05	-8.30753e-05	-0.000196823	-0.000309858	-0.000416207	-0.000505936	-0.00055313	-0.000603248	-0.000621146	-0.000619258	-0.000590173	-0.000556935	-0.000487237	-0.000416212	-0.000342601	-0.000259516	-0.000192535	-0.00016443	-0.000151064	-0.000166641	-0.000199454	-0.000248758	-0.000302512	-0.00035724	-0.000455658	-0.000559859	-0.000677005	-0.000832739	-0.000938117	-0.00107495	-0.00119895	-0.00131846	-0.00138469	-0.00145053	-0.00149143	-0.0014898	-0.00145844	-0.00140203	-0.00133547	-0.00121518	-0.0010566	-0.000881425	-0.000710637	-0.000575266	-0.000426076
0.000255114	0.000238423	0.000210205	0.000150205	6.79506e-05	-3.22042e-05	-0.000148332	-0.000268168	-0.000383943	-0.000491131	-0.000581214	-0.000626407	-0.000674424	-0.000689287	-0.000687027	-0.00065661	-0.000622139	-0.000553062	-0.000479731	-0.000404865	-0.000316798	-0.000245463	-0.000213217	-0.000191747	-0.000198812	-0.000222308	-0.00026007	-0.000300542	-0.000342555	-0.000427613	-0.000521585	-0.000628776	-0.000775498	-0.000870461	-0.000999999	-0.00111888	-0.00123564	-0.00129929	-0.00136472	-0.00140881	-0.00141211	-0.00138592	-0.00133449	-0.00127431	-0.00115819	-0.00100426	-0.000832965	-0.00066453	-0.000533092	-0.000387944
0.000247328	0.000220068	0.000180038	0.00010903	1.56953e-05	-9.34163e-05	-0.00021656	-0.000341434	-0.000458426	-0.000564613	-0.000653182	-0.00069497	-0.000739384	-0.000749718	-0.00074591	-0.00071324	-0.000676703	-0.000607779	-0.000531812	-0.000455719	-0.000362617	-0.000286751	-0.000248876	-0.000218993	-0.000216713	-0.000230111	-0.000256086	-0.000283089	-0.000312642	-0.000384186	-0.000467821	-0.000564936	-0.00070236	-0.000787504	-0.0009094	-0.00102307	-0.00113699	-0.00119812	-0.00126312	-0.00131032	-0.00131895	-0.001298	-0.00125219	-0.00119885	-0.00108838	-0.000940637	-0.00077402	-0.000609143	-0.000482771	-0.000343164
0.000235696	0.000197401	0.000145467	6.39429e-05	-3.98087e-05	-0.000156774	-0.000285857	-0.000414997	-0.000531812	-0.000636475	-0.000722508	-0.000759691	-0.000799615	-0.000804179	-0.000796934	-0.000759957	-0.000719034	-0.000647479	-0.000566563	-0.000486822	-0.000387262	-0.000305137	-0.000260455	-0.000221798	-0.00020982	-0.000213106	-0.000227662	-0.000242051	-0.00026042	-0.000319329	-0.000393759	-0.000481459	-0.000609739	-0.000686646	-0.000802364	-0.000913017	-0.00102562	-0.00108692	-0.00115299	-0.00120547	-0.00122039	-0.00120707	-0.00116844	-0.00112334	-0.00102068	-0.000880381	-0.000719316	-0.000557907	-0.000436037	-0.000300208
0.000222296	0.000175999	0.000115054	2.62968e-05	-8.45773e-05	-0.00020627	-0.000338462	-0.00046919	-0.00058435	-0.00068638	-0.000769415	-0.000802771	-0.00083889	-0.000839436	-0.000830821	-0.000792242	-0.000749561	-0.000679223	-0.000596854	-0.000517394	-0.00041531	-0.000331407	-0.000283645	-0.000239363	-0.000220501	-0.000216254	-0.000221668	-0.000225092	-0.000233539	-0.000281379	-0.00034768	-0.000426741	-0.000547789	-0.000616237	-0.000724816	-0.000831273	-0.000941476	-0.00100118	-0.00106643	-0.0011212	-0.00113999	-0.00113099	-0.00109724	-0.00105749	-0.000959561	-0.000824856	-0.000666894	-0.000506946	-0.000388006	-0.000254702
0.000187448	0.000135486	6.83234e-05	-2.43717e-05	-0.000138766	-0.000261655	-0.000393046	-0.000521588	-0.000631835	-0.000728313	-0.000806629	-0.00083509	-0.00086735	-0.0008646	-0.000855142	-0.000815632	-0.000771872	-0.000702985	-0.000619419	-0.000539827	-0.000435082	-0.000348442	-0.000296402	-0.00024594	-0.000219369	-0.000206846	-0.000203172	-0.000196582	-0.000196418	-0.000234556	-0.000294864	-0.00036728	-0.000483032	-0.00054673	-0.000651068	-0.000756313	-0.00086737	-0.000928745	-0.000995626	-0.0010557	-0.00108077	-0.00107813	-0.00105131	-0.00101862	-0.000925659	-0.000796405	-0.000640571	-0.000480462	-0.000362314	-0.000228071
0.000164886	0.000109638	3.93118e-05	-5.36695e-05	-0.000168005	-0.000288528	-0.000416071	-0.000539821	-0.000643151	-0.00073319	-0.000806324	-0.000830359	-0.000859479	-0.000854625	-0.000845482	-0.000806736	-0.000763669	-0.00069811	-0.000615113	-0.000536556	-0.000431083	-0.000343058	-0.000286942	-0.000231276	-0.000197574	-0.000176587	-0.000163403	-0.000146694	-0.000137367	-0.000164059	-0.000215417	-0.000277984	-0.000383335	-0.00043957	-0.000535601	-0.000634883	-0.000741605	-0.000802069	-0.000868136	-0.000930958	-0.000960675	-0.0009638	-0.000945272	-0.000921245	-0.000837929	-0.000720875	-0.00057451	-0.000422249	-0.000312027	-0.000184163
0.000133435	7.59747e-05	3.24353e-06	-8.87051e-05	-0.000201786	-0.000318714	-0.000441246	-0.000559241	-0.000654736	-0.000737498	-0.000804739	-0.000823508	-0.000848787	-0.000840812	-0.000830568	-0.000790697	-0.000746325	-0.000681779	-0.000597596	-0.000518557	-0.000411572	-0.00032133	-0.000260954	-0.000200542	-0.000161267	-0.000133442	-0.000112965	-8.92221e-05	-7.40854e-05	-9.2642e-05	-0.000138175	-0.000194441	-0.000293799	-0.0003471	-0.000439642	-0.000538831	-0.000647606	-0.000713125	-0.000783935	-0.000854476	-0.000892796	-0.000905493	-0.000897533	-0.000883733	-0.00080884	-0.000699579	-0.000556977	-0.00040544	-0.000295972	-0.000165726
0.000102212	4.61014e-05	-2.48439e-05	-0.000110805	-0.000218146	-0.000327049	-0.000440812	-0.000549858	-0.00063602	-0.000710877	-0.000772927	-0.000788333	-0.000812426	-0.000804955	-0.000797162	-0.000759937	-0.000718186	-0.000657645	-0.00057501	-0.00049773	-0.00039162	-0.00030062	-0.000236533	-0.000171951	-0.000127759	-9.32874e-05	-6.5708e-05	-3.58371e-05	-1.58122e-05	-2.6449e-05	-6.54912e-05	-0.00011546	-0.000207066	-0.000256994	-0.00034482	-0.000441724	-0.00054923	-0.000617106	-0.000689344	-0.000764368	-0.000808535	-0.000827142	-0.000827942	-0.000822637	-0.000756366	-0.000656732	-0.000520634	-0.000373728	-0.000268495	-0.000140488
6.92311e-05	1.40472e-05	-5.53167e-05	-0.000135068	-0.000235335	-0.000334486	-0.000437036	-0.000534382	-0.000608447	-0.000672328	-0.000726127	-0.0007356	-0.000755883	-0.000747257	-0.000740445	-0.00070586	-0.000667349	-0.000612582	-0.00053382	-0.000461234	-0.000359819	-0.000272572	-0.000209549	-0.000145251	-9.96205e-05	-6.25808e-05	-3.0686e-05	3.38072e-06	2.77194e-05	2.29481e-05	-1.16205e-05	-5.67264e-05	-0.000143344	-0.000190323	-0.000274722	-0.000370679	-0.000479382	-0.000550847	-0.000626346	-0.000707427	-0.000759071	-0.000784271	-0.000795416	-0.000799488	-0.000742247	-0.000652255	-0.000521616	-0.000376596	-0.000274374	-0.000145385
3.34407e-05	-1.96415e-05	-8.62729e-05	-0.000158423	-0.000250646	-0.00033925	-0.000429791	-0.000514552	-0.000575619	-0.000628182	-0.000673437	-0.000676443	-0.000692098	-0.000681725	-0.000674864	-0.000642027	-0.000605281	-0.000554917	-0.000478793	-0.000409076	-0.00031178	-0.000227282	-0.000164064	-9.9479e-05	-5.23335e-05	-1.20593e-05	2.40289e-05	6.10746e-05	8.84317e-05	8.94235e-05	6.03509e-05	2.08527e-05	-5.85667e-05	-0.000102984	-0.000182969	-0.000276526	-0.000384938	-0.000460341	-0.000539497	-0.000626489	-0.000686272	-0.000720758	-0.000745244	-0.000761938	-0.000717912	-0.000641139	-0.000520901	-0.000382855	-0.000287699	-0.000161006
9.14738e-06	-3.86186e-05	-9.86394e-05	-0.000159667	-0.000240913	-0.000316371	-0.000392919	-0.000463921	-0.000512471	-0.000554707	-0.000592807	-0.000591669	-0.0006053	-0.000596236	-0.000591972	-0.000564485	-0.000532937	-0.000489743	-0.000419419	-0.000354677	-0.000264087	-0.000184291	-0.000122765	-5.93675e-05	-1.14895e-05	3.1067e-05	7.04481e-05	0.000109792	0.000139657	0.000145575	0.000122333	8.86231e-05	1.69308e-05	-2.49429e-05	-0.000100024	-0.000189742	-0.000296499	-0.000374595	-0.000455982	-0.000547438	-0.000613595	-0.000655807	-0.000691762	-0.000719708	-0.000688222	-0.000624737	-0.00051567	-0.00038526	-0.000297793	-0.000175427
-2.06746e-05	-6.36355e-05	-0.000117756	-0.000168366	-0.000239659	-0.000302963	-0.00036697	-0.000425058	-0.000461771	-0.000493939	-0.000525225	-0.000520014	-0.00053147	-0.000523631	-0.000521162	-0.000498618	-0.000471935	-0.00043514	-0.000369597	-0.000309023	-0.000224928	-0.000149894	-9.03899e-05	-2.86462e-05	1.92371e-05	6.2785e-05	0.000104158	0.000145049	0.000177038	0.000187161	0.000168684	0.000139988	7.48466e-05	3.5685e-05	-3.46097e-05	-0.00012096	-0.000226022	-0.000306187	-0.00038883	-0.000482902	-0.000553535	-0.000600995	-0.000645195	-0.000681729	-0.000660111	-0.000607997	-0.000508809	-0.000385523	-0.000306224	-0.000189131
-3.17723e-05	-6.92331e-05	-0.000117012	-0.000158095	-0.000219988	-0.00027245	-0.000325374	-0.000372481	-0.00039974	-0.000424624	-0.000451494	-0.000444876	-0.000454906	-0.000449047	-0.000448488	-0.000430532	-0.000407733	-0.000375686	-0.000313778	-0.0002559	-0.000177523	-0.00010684	-4.92802e-05	1.08142e-05	5.89462e-05	0.000103481	0.000146317	0.000187909	0.000220873	0.000233879	0.000220287	0.000196387	0.000138466	0.000101877	3.67247e-05	-4.5027e-05	-0.000146813	-0.000227761	-0.000311632	-0.000407752	-0.000483248	-0.000536723	-0.000590707	-0.000637444	-0.000628278	-0.000591766	-0.000507097	-0.000395491	-0.0003277	-0.000219186
-4.31745e-05	-7.50571e-05	-0.000116572	-0.000149349	-0.000203265	-0.000246763	-0.000290872	-0.000329831	-0.00035061	-0.000370764	-0.00039585	-0.000389521	-0.000400287	-0.00039778	-0.000399837	-0.000387223	-0.000368899	-0.000341976	-0.000283948	-0.000228119	-0.000155144	-8.77824e-05	-3.17141e-05	2.8039e-05	7.70829e-05	0.000123348	0.000168687	0.00021211	0.000247614	0.000263857	0.000254785	0.000235032	0.000182809	0.000147863	8.59708e-05	7.20442e-06	-9.26765e-05	-0.000174577	-0.00025927	-0.000356975	-0.000436314	-0.000495374	-0.000557103	-0.000613283	-0.000615514	-0.000593806	-0.000523433	-0.000423056	-0.000368002	-0.000268482
-5.40986e-05	-8.08351e-05	-0.00011685	-0.000142673	-0.000189851	-0.00022662	-0.000264103	-0.000297133	-0.000314245	-0.000332212	-0.000357689	-0.000353702	-0.000366504	-0.000368629	-0.000373953	-0.000367589	-0.000354194	-0.000331868	-0.000277595	-0.000223039	-0.000154304	-8.87264e-05	-3.27697e-05	2.78885e-05	7.9551e-05	0.000128864	0.000177678	0.000224127	0.000263296	0.000283524	0.000279166	0.000263573	0.000216898	0.000184283	0.000126022	5.08142e-05	-4.64584e-05	-0.00012839	-0.000214063	-0.000312541	-0.000395845	-0.000461138	-0.000531097	-0.000597909	-0.000612699	-0.000606491	-0.000552727	-0.000465493	-0.000425345	-0.000336164
-3.76148e-05	-6.05064e-05	-9.29035e-05	-0.000115186	-0.00015898	-0.000192794	-0.000228317	-0.000260579	-0.000278819	-0.000299449	-0.000329845	-0.00033312	-0.000350693	-0.000360191	-0.000370852	-0.000372151	-0.000363794	-0.000344972	-0.000292199	-0.00023652	-0.000168828	-0.000102533	-4.45387e-05	1.89564e-05	7.499e-05	0.000128862	0.000182403	0.000232863	0.000276229	0.00030049	0.000301215	0.000290305	0.000249893	0.000220617	0.000167171	9.74845e-05	5.87677e-06	-7.31933e-05	-0.000155756	-0.000250856	-0.000333289	-0.000400154	-0.000472791	-0.000544409	-0.000568197	-0.000575119	-0.000537302	-0.000464552	-0.000440018	-0.000364863
-1.33645e-05	-3.13897e-05	-5.94593e-05	-7.85943e-05	-0.000119068	-0.00015134	-0.000186671	-0.00022062	-0.000242514	-0.000269071	-0.000307234	-0.000320791	-0.000345763	-0.000364868	-0.000382855	-0.000393373	-0.000390778	-0.000375864	-0.000324586	-0.000267124	-0.000199383	-0.000130812	-6.94062e-05	-1.60627e-06	6.03655e-05	0.00012018	0.000179345	0.000234476	0.000282603	0.000310651	0.000315835	0.000308524	0.000272556	0.000244667	0.000193176	0.000126248	3.76333e-05	-4.04166e-05	-0.000121725	-0.000214563	-0.000296512	-0.000365762	-0.000440181	-0.000515439	-0.000546536	-0.00056406	-0.000540414	-0.000480176	-0.00046928	-0.00040691
3.17699e-06	-1.19898e-05	-3.83308e-05	-5.66407e-05	-9.56038e-05	-0.000128213	-0.000165226	-0.00020231	-0.000229476	-0.000262512	-0.000308501	-0.000331963	-0.000364433	-0.00039252	-0.000416774	-0.000435519	-0.000438209	-0.000426082	-0.000375625	-0.000314911	-0.000245514	-0.000172949	-0.000106953	-3.34414e-05	3.59607e-05	0.000102661	0.000168013	0.000228468	0.000281766	0.000313514	0.000322366	0.000317645	0.00028453	0.000257451	0.000206798	0.000141518	5.51882e-05	-2.18394e-05	-0.000101719	-0.000192696	-0.000274294	-0.000345192	-0.00042017	-0.000497945	-0.000534975	-0.000561772	-0.000549329	-0.000499766	-0.000500929	-0.000449515
1.78217e-05	5.72003e-06	-1.8915e-05	-3.65954e-05	-7.42357e-05	-0.000107247	-0.000146269	-0.000186894	-0.000219738	-0.000259913	-0.000314619	-0.000348569	-0.00038939	-0.000427252	-0.000457933	-0.000485044	-0.000493167	-0.0004837	-0.000434173	-0.000370129	-0.000298007	-0.000220175	-0.000148486	-6.85771e-05	9.10316e-06	8.36311e-05	0.000155548	0.000221761	0.000280351	0.00031529	0.000326942	0.000323845	0.000292206	0.000264871	0.000213735	0.000148977	6.41868e-05	-1.19764e-05	-9.08149e-05	-0.000178941	-0.000259293	-0.000331093	-0.000404731	-0.000483658	-0.000524529	-0.000558484	-0.000556465	-0.000517001	-0.000528897	-0.000488005
4.50566e-05	3.47271e-05	1.04728e-05	-8.41446e-06	-4.6179e-05	-8.14791e-05	-0.000124468	-0.000170434	-0.000210437	-0.000258774	-0.000322503	-0.000367221	-0.00041651	-0.000463795	-0.00049993	-0.000534233	-0.000546512	-0.000538797	-0.000489989	-0.0004219	-0.000346348	-0.000262389	-0.000184529	-9.7878e-05	-1.21579e-05	7.02355e-05	0.000148771	0.000219566	0.000281825	0.000318914	0.000333034	0.000330905	0.000300754	0.000272108	0.000219714	0.000155316	7.24181e-05	-3.08829e-06	-8.07583e-05	-0.000165853	-0.000244446	-0.000316224	-0.000387157	-0.000465164	-0.000509034	-0.000548501	-0.000555603	-0.00052488	-0.000546045	-0.00051402
5.85582e-05	5.16449e-05	3.04857e-05	1.33627e-05	-2.18829e-05	-5.61601e-05	-0.000100193	-0.000148462	-0.000193146	-0.000248098	-0.000319991	-0.000375942	-0.000435738	-0.000495152	-0.000540916	-0.000586851	-0.000608431	-0.000607237	-0.000562602	-0.00049397	-0.000415533	-0.000325756	-0.000241041	-0.000147107	-5.08575e-05	4.07655e-05	0.000126883	0.000204584	0.000273192	0.000313161	0.000328656	0.000326712	0.000295299	0.000265946	0.000211162	0.000145634	6.26781e-05	-1.22111e-05	-8.84519e-05	-0.000170114	-0.000245892	-0.000315889	-0.000381671	-0.000456753	-0.000499805	-0.000540557	-0.000552299	-0.000526238	-0.000552405	-0.000526105
7.85469e-05	7.42556e-05	5.55004e-05	3.94348e-05	6.13959e-06	-2.74009e-05	-7.22746e-05	-0.000122897	-0.000172051	-0.000233137	-0.000312424	-0.000378831	-0.000448703	-0.000519464	-0.000573815	-0.000630819	-0.000661447	-0.000667232	-0.000628208	-0.000560446	-0.00048045	-0.000385304	-0.000294368	-0.000193167	-8.65926e-05	1.41405e-05	0.000107974	0.000192004	0.000266227	0.000308497	0.000324585	0.000321765	0.000287952	0.000256118	0.000196912	0.000127693	4.20328e-05	-3.47229e-05	-0.000111836	-0.000192841	-0.000268218	-0.000337499	-0.000399596	-0.000471649	-0.00051326	-0.000554557	-0.000569063	-0.000545405	-0.000574381	-0.000551346
8.87012e-05	8.71527e-05	7.09879e-05	5.66549e-05	2.60002e-05	-5.88841e-06	-5.07784e-05	-0.00010206	-0.000154047	-0.000219373	-0.00030431	-0.000379593	-0.000458321	-0.000539822	-0.000602191	-0.000669459	-0.000709513	-0.000722744	-0.000689965	-0.000624079	-0.00054274	-0.000442225	-0.000344864	-0.00023683	-0.000120352	-1.05656e-05	9.11251e-05	0.000181246	0.00026105	0.000305893	0.000323097	0.000320014	0.000284839	0.000251215	0.000188723	0.000116905	3.0162e-05	-4.70735e-05	-0.000123756	-0.00020203	-0.000275005	-0.000341956	-0.000398763	-0.000466108	-0.000505598	-0.000546322	-0.000562012	-0.000540707	-0.00057194	-0.000552967
0.000104647	0.000104644	8.97289e-05	7.58138e-05	4.67242e-05	1.5244e-05	-3.05285e-05	-8.37859e-05	-0.000139333	-0.000209865	-0.000301567	-0.000386731	-0.000475243	-0.000568749	-0.000640643	-0.000719398	-0.000770354	-0.000792493	-0.000766666	-0.000703323	-0.000618954	-0.000511955	-0.000406592	-0.000290392	-0.00016153	-4.14107e-05	6.92178e-05	0.000166734	0.000253241	0.000300901	0.000319192	0.000315842	0.000279089	0.000244147	0.000178587	0.00010453	1.71921e-05	-5.98497e-05	-0.000135252	-0.000210136	-0.000279867	-0.00034335	-0.000393298	-0.000454357	-0.000489217	-0.000526553	-0.000540631	-0.000519645	-0.000550118	-0.000533006
0.000117727	0.000120872	0.000109619	9.90981e-05	7.43385e-05	4.64142e-05	2.85318e-06	-4.9139e-05	-0.000105638	-0.000178663	-0.000274173	-0.000366562	-0.000462932	-0.00056674	-0.000647312	-0.000736804	-0.000798434	-0.000830936	-0.000814264	-0.000756826	-0.000672747	-0.000561927	-0.000451287	-0.000329114	-0.000190648	-6.23814e-05	5.5723e-05	0.00015919	0.000251318	0.000301778	0.000321721	0.000319369	0.000283229	0.000248388	0.000182165	0.000108749	2.41817e-05	-5.0234e-05	-0.000121757	-0.000191329	-0.000255205	-0.00031337	-0.000354928	-0.000408147	-0.000437883	-0.000472163	-0.000485366	-0.000465935	-0.000495617	-0.000481005
0.000126244	0.000132249	0.000124548	0.000117298	9.68588e-05	7.26745e-05	3.1518e-05	-1.93528e-05	-7.65508e-05	-0.000152181	-0.000252541	-0.000353329	-0.000458706	-0.00057407	-0.000665344	-0.000766921	-0.000840474	-0.000884306	-0.000876918	-0.000825451	-0.000740621	-0.000624635	-0.000506986	-0.000378018	-0.000227879	-9.03326e-05	3.62645e-05	0.000146791	0.000245619	0.000299025	0.000320218	0.000318236	0.00028111	0.000245738	0.000177415	0.000102444	1.84303e-05	-5.46889e-05	-0.000123437	-0.000188534	-0.000247222	-0.000299569	-0.000332558	-0.000377436	-0.000400264	-0.000428803	-0.000437213	-0.000416252	-0.000441561	-0.000426709
0.000137946	0.000146799	0.000144076	0.00014167	0.000127579	0.000109806	7.44396e-05	2.89095e-05	-2.51049e-05	-9.8752e-05	-0.000198489	-0.000302092	-0.00041211	-0.000534342	-0.000632873	-0.000743397	-0.00082757	-0.000881953	-0.000885843	-0.00084421	-0.00076348	-0.000647537	-0.000527727	-0.000397094	-0.00024085	-9.84633e-05	3.25886e-05	0.000146526	0.000248657	0.000303138	0.00032494	0.000323312	0.000286131	0.000250552	0.000181699	0.000107474	2.62999e-05	-4.41151e-05	-0.000108446	-0.000167597	-0.000219567	-0.000264906	-0.000289143	-0.000325243	-0.00034103	-0.00036344	-0.000367315	-0.000344924	-0.000365593	-0.000350493
0.000137126	0.000149529	0.000151956	0.00015504	0.000147904	0.00013699	0.00010791	6.79652e-05	1.79805e-05	-5.33177e-05	-0.000152301	-0.000258141	-0.000371694	-0.000500308	-0.000605671	-0.000724969	-0.00081901	-0.000884671	-0.000900751	-0.000869904	-0.000794195	-0.000679134	-0.000558336	-0.000426367	-0.000263879	-0.000116501	1.98979e-05	0.000137966	0.000244641	0.000301606	0.000325458	0.000325403	0.00028954	0.000254923	0.000186317	0.000113358	3.61397e-05	-3.02878e-05	-8.98499e-05	-0.000142201	-0.000186498	-0.000224236	-0.000238377	-0.000264521	-0.000271832	-0.000286697	-0.000284869	-0.000260481	-0.000274616	-0.000258222
0.000141977	0.000157756	0.000165038	0.000172899	0.000171908	0.000166969	0.000143249	0.00010763	6.03527e-05	-9.74261e-06	-0.00010937	-0.000218984	-0.000337052	-0.000472567	-0.000586257	-0.000715184	-0.000820258	-0.000897655	-0.000926495	-0.000907681	-0.0008369	-0.000723093	-0.00060194	-0.000470008	-0.00030094	-0.000149088	-7.80285e-06	0.000115042	0.000227647	0.00028833	0.000315355	0.000318436	0.000284523	0.000253012	0.000186275	0.0001155	4.29835e-05	-1.90412e-05	-7.3502e-05	-0.000119456	-0.00015682	-0.000187483	-0.000193701	-0.000211484	-0.000211635	-0.000219984	-0.000212917	-0.000187047	-0.000195179	-0.000177343
0.000140507	0.000159162	0.000170801	0.00018326	0.000188373	0.000189539	0.000171803	0.000141501	9.83285e-05	3.12441e-05	-6.63314e-05	-0.000176301	-0.000296021	-0.00043586	-0.000554946	-0.000690902	-0.000804976	-0.00089318	-0.000934759	-0.000928855	-0.000865253	-0.000754621	-0.00063512	-0.000505121	-0.000332681	-0.000178342	-3.33614e-05	9.26454e-05	0.000210462	0.000274626	0.000304269	0.000310681	0.000278765	0.000250378	0.000185563	0.000116569	4.72416e-05	-1.13905e-05	-6.2109e-05	-0.000103017	-0.000135148	-0.000159512	-0.000158888	-0.000168821	-0.000161827	-0.000163537	-0.000150593	-0.000121645	-0.000122985	-0.000102569
0.000132046	0.000154407	0.000172249	0.000191236	0.000204496	0.000214102	0.000204733	0.000181839	0.000144238	8.15725e-05	-1.26892e-05	-0.000121979	-0.000242798	-0.00038576	-0.000510674	-0.000653823	-0.000777088	-0.000876383	-0.000931109	-0.00093931	-0.000884299	-0.000778543	-0.00066249	-0.000536557	-0.000362836	-0.000207808	-6.13312e-05	6.69471e-05	0.000189239	0.000256937	0.000290127	0.000300995	0.000272555	0.000249025	0.000188542	0.00012355	5.98255e-05	6.47824e-06	-3.91306e-05	-7.40417e-05	-0.000100534	-0.000118573	-0.000111963	-0.000115118	-0.000102176	-9.8835e-05	-8.12804e-05	-5.08034e-05	-4.66895e-05	-2.42442e-05
0.000121417	0.000147335	0.00017097	0.000196007	0.000216859	0.00023393	0.000232099	0.00021564	0.000183072	0.000124232	3.35823e-05	-7.42437e-05	-0.000194407	-0.000338561	-0.000466238	-0.000613039	-0.000742709	-0.000849803	-0.000915255	-0.000935848	-0.000889319	-0.000789616	-0.000678736	-0.000557801	-0.000385294	-0.000231216	-8.48208e-05	4.4514e-05	0.000169614	0.00024044	0.000278106	0.000294545	0.000271456	0.000254617	0.000200668	0.000142041	8.60747e-05	3.96139e-05	5.50247e-07	-2.76422e-05	-4.82473e-05	-6.00828e-05	-4.83878e-05	-4.54788e-05	-2.77199e-05	-1.98536e-05	1.17077e-06	3.13023e-05	3.97159e-05	6.21327e-05
0.000104615	0.000134533	0.000163683	0.000194456	0.000222326	0.000245984	0.000250947	0.000240268	0.000212372	0.000157182	7.0261e-05	-3.53806e-05	-0.000154391	-0.000298644	-0.000428669	-0.000578335	-0.000712681	-0.000825823	-0.000900669	-0.000932011	-0.000892796	-0.000797842	-0.000692023	-0.000575904	-0.000404965	-0.000251889	-0.000105722	2.47635e-05	0.00015185	0.000226655	0.0002699	0.00029254	0.000275567	0.000265304	0.000218233	0.00016625	0.000118015	7.75644e-05	4.38346e-05	2.08274e-05	4.62695e-06	-3.15075e-06	1.10776e-05	1.73314e-05	3.71436e-05	4.73776e-05	6.91016e-05	9.6915e-05	0.000107557	0.000128159
8.72455e-05	0.000118995	0.000151846	0.000186827	0.000221175	0.000251075	0.000262875	0.000258214	0.000235303	0.000183998	0.000101053	-2.00246e-06	-0.000119556	-0.000263088	-0.000395217	-0.000547428	-0.000685026	-0.000803405	-0.000887167	-0.000929101	-0.000898004	-0.000808423	-0.00070883	-0.000599154	-0.000430735	-0.000280069	-0.000135356	-4.71786e-06	0.000124844	0.000203084	0.000252055	0.000281023	0.000270717	0.000267978	0.00022862	0.000184059	0.000144511	0.000110701	8.29678e-05	6.55363e-05	5.37321e-05	5.04878e-05	6.68928e-05	7.623e-05	9.76768e-05	0.000109724	0.00013164	0.00015671	0.000168919	0.000187741
7.32146e-05	0.000106664	0.000142277	0.000180367	0.000219111	0.00025272	0.000268221	0.000266037	0.000244621	0.000193402	0.000110383	6.23717e-06	-0.000113076	-0.000258854	-0.000394779	-0.000550423	-0.000690982	-0.000812036	-0.000900443	-0.000947598	-0.000918739	-0.000829799	-0.000731504	-0.000623732	-0.000455132	-0.000304622	-0.000160372	-2.93529e-05	0.000101651	0.000182555	0.000236418	0.000270463	0.00026576	0.000269083	0.000236527	0.00019889	0.000167193	0.000139141	0.000116548	0.000103829	9.55395e-05	9.56928e-05	0.000112991	0.000123999	0.00014572	0.00015841	0.000178936	0.000200162	0.000212338	0.000228473
5.12056e-05	8.70073e-05	0.000126077	0.000168056	0.000212418	0.000251001	0.00027227	0.000275045	0.00025826	0.000210981	0.00013255	3.18094e-05	-8.49256e-05	-0.000229209	-0.00036525	-0.000521231	-0.000662479	-0.000785029	-0.000877647	-0.00093079	-0.000906931	-0.00082268	-0.000730274	-0.000627486	-0.000464269	-0.000318051	-0.000177453	-4.90015e-05	8.08685e-05	0.000163307	0.00022182	0.000260706	0.00026269	0.000272288	0.000247558	0.000217934	0.000194784	0.000172434	0.000154346	0.000145358	0.000139186	0.000141042	0.000157025	0.000167383	0.000187253	0.000198964	0.000216416	0.000232714	0.000243604	0.000256724
2.72901e-05	6.26783e-05	0.000103204	0.000147478	0.000196483	0.000239687	0.000266179	0.000274112	0.000262162	0.000218956	0.00014574	4.83434e-05	-6.60101e-05	-0.000208488	-0.000344795	-0.000500677	-0.000641838	-0.000764031	-0.000858737	-0.000915671	-0.000895142	-0.000814629	-0.000726974	-0.000629556	-0.000472492	-0.000332004	-0.000197175	-7.32101e-05	5.31538e-05	0.00013506	0.000196446	0.000238997	0.000245997	0.000261457	0.000243699	0.000221345	0.000206433	0.000190173	0.000177173	0.000172389	0.000168675	0.000173309	0.000188828	0.000199588	0.000218112	0.00022876	0.000243708	0.000256248	0.000265641	0.000275572
2.626e-07	3.74299e-05	8.09626e-05	0.000128367	0.000181908	0.000228028	0.000257435	0.000267366	0.000256624	0.000213263	0.000140151	4.10561e-05	-7.49645e-05	-0.000219873	-0.000359151	-0.000517108	-0.000658697	-0.000779903	-0.000875423	-0.000933168	-0.000912904	-0.000832512	-0.000746881	-0.000652213	-0.000498605	-0.000361695	-0.000231244	-0.000110361	1.35404e-05	9.56923e-05	0.000160692	0.000207076	0.000219077	0.000240867	0.000229923	0.000214562	0.000207303	0.000196466	0.000187848	0.000186517	0.000184495	0.000191572	0.000206069	0.000216553	0.000233526	0.00024253	0.000254834	0.000263828	0.000271125	0.000277449
-2.11052e-05	1.52594e-05	5.90637e-05	0.000107156	0.000163404	0.000211167	0.000242995	0.000255381	0.000247449	0.000206318	0.000136892	3.92457e-05	-7.53355e-05	-0.000219334	-0.000358269	-0.00051581	-0.000656511	-0.000775616	-0.00087178	-0.000930096	-0.000911105	-0.000833234	-0.000751545	-0.000660468	-0.000512725	-0.000381136	-0.000256074	-0.00013961	-1.94107e-05	6.23125e-05	0.000130485	0.000179789	0.000196831	0.000223687	0.000219078	0.000210578	0.000210468	0.000204181	0.000199215	0.000200201	0.000199076	0.000207967	0.000220423	0.000229751	0.000244162	0.000251148	0.00026009	0.0002651	0.000269804	0.000272298
-4.43887e-05	-6.95639e-06	3.83818e-05	8.78788e-05	0.000146859	0.000195836	0.000229139	0.000242662	0.000235978	0.000195462	0.000127571	2.9972e-05	-8.44179e-05	-0.000228177	-0.00036697	-0.000523839	-0.000662415	-0.000777824	-0.000871811	-0.000927988	-0.000907709	-0.000830596	-0.000751744	-0.000663637	-0.00052157	-0.000395887	-0.000277134	-0.000165993	-5.09804e-05	2.91518e-05	9.89368e-05	0.000149621	0.0001707	0.000201159	0.000201259	0.000198359	0.000204349	0.000201874	0.000200017	0.00020286	0.00020237	0.000212579	0.000222783	0.0002306	0.000242238	0.000247305	0.000253003	0.000254298	0.000256419	0.00025565
-3.90409e-05	-3.97861e-06	3.88572e-05	8.54182e-05	0.000141936	0.000187234	0.000217344	0.000228153	0.000219262	0.000176501	0.000107983	8.55288e-06	-0.000106346	-0.000250972	-0.000389423	-0.000544506	-0.000679685	-0.000789909	-0.000879528	-0.000931038	-0.000906898	-0.000828579	-0.000750514	-0.000663559	-0.000526569	-0.000406259	-0.000293066	-0.000187285	-7.83168e-05	-7.10997e-07	6.98989e-05	0.000121081	0.000145884	0.000178903	0.000183099	0.000185214	0.000196165	0.000196185	0.000196374	0.000199838	0.000198986	0.000209602	0.000216742	0.000222632	0.000231415	0.0002348	0.000237672	0.000236292	0.000236548	0.000233339
-4.64849e-05	-1.26264e-05	2.92937e-05	7.48693e-05	0.000130533	0.000173649	0.000201544	0.000210435	0.000199806	0.000155099	8.62374e-05	-1.414e-05	-0.000128694	-0.000272418	-0.000408478	-0.000558968	-0.000687463	-0.000789615	-0.000871891	-0.00091612	-0.000886285	-0.000806242	-0.00072918	-0.000644666	-0.000514209	-0.00040181	-0.000296569	-0.000198691	-9.85481e-05	-2.64372e-05	4.22091e-05	9.16063e-05	0.000117943	0.00015201	0.000158218	0.000163779	0.00017839	0.000180124	0.000181821	0.000185838	0.000184661	0.000196368	0.000201392	0.000205875	0.000212484	0.000214038	0.000214431	0.000210598	0.000208343	0.000201978
-4.11885e-05	-1.02423e-05	2.88662e-05	7.16824e-05	0.000124291	0.000163348	0.000187496	0.000193206	0.000180076	0.000132949	6.29548e-05	-3.92382e-05	-0.000154433	-0.000298363	-0.000433343	-0.000581022	-0.000704769	-0.000800767	-0.000877677	-0.000915629	-0.000881233	-0.000799863	-0.000723343	-0.000640037	-0.000514466	-0.000408082	-0.000308226	-0.000215456	-0.000121537	-5.23046e-05	1.67736e-05	6.61927e-05	9.60169e-05	0.000132081	0.000141421	0.000150685	0.000168248	0.000171075	0.000173314	0.000176393	0.000173693	0.000184404	0.000185499	0.000186746	0.000189479	0.000188659	0.000185162	0.000177453	0.000171984	0.000162056
-5.49235e-05	-2.71164e-05	9.18022e-06	4.96985e-05	0.000100281	0.000136126	0.000157897	0.000161994	0.000147696	9.95971e-05	2.97031e-05	-7.3943e-05	-0.00018945	-0.000334017	-0.000468191	-0.000613474	-0.000732807	-0.000823321	-0.000894637	-0.000925651	-0.000885542	-0.000801777	-0.000724328	-0.00064063	-0.000518713	-0.000417623	-0.000322566	-0.000234727	-0.000146754	-8.11238e-05	-1.24257e-05	3.60926e-05	6.86277e-05	0.000105786	0.000117095	0.00012878	0.00014792	0.000150855	0.000153172	0.000155101	0.000150869	0.000161137	0.000159714	0.000159178	0.000160137	0.000158083	0.000153143	0.000144637	0.000137822	0.000126264
-6.62043e-05	-4.26543e-05	-1.04533e-05	2.69179e-05	7.49854e-05	0.00010738	0.000127645	0.000131401	0.000117624	7.15215e-05	5.28642e-06	-9.54733e-05	-0.000206635	-0.000347066	-0.000476425	-0.00061508	-0.000727552	-0.000811796	-0.000877632	-0.00090313	-0.000860184	-0.000777602	-0.000702407	-0.000621215	-0.000506502	-0.000413105	-0.000324412	-0.000242621	-0.000161632	-0.000100233	-3.28973e-05	1.47001e-05	4.93733e-05	8.74313e-05	0.000100715	0.00011424	0.000134246	0.000137254	0.000139308	0.000139573	0.000133393	0.000142764	0.000138039	0.000134825	0.000132786	0.000128303	0.000120555	0.000109832	0.000100167	8.55003e-05
-6.77031e-05	-4.84955e-05	-2.05306e-05	1.23816e-05	5.64735e-05	8.36876e-05	0.00010043	0.00010167	8.64034e-05	4.03868e-05	-2.39614e-05	-0.000122555	-0.000229607	-0.000365495	-0.00048907	-0.000619345	-0.00072365	-0.000800552	-0.000859872	-0.000878972	-0.000832569	-0.000751437	-0.000679288	-0.00060118	-0.0004945	-0.000410412	-0.000329132	-0.000255091	-0.000182245	-0.000126315	-6.14579e-05	-1.52192e-05	2.12435e-05	6.06361e-05	7.59762e-05	9.15203e-05	0.000112153	0.000115003	0.000116883	0.000115516	0.000107229	0.000115778	0.00010832	0.00010308	9.94161e-05	9.30879e-05	8.44185e-05	7.37731e-05	6.30493e-05	4.7279e-05
-6.9881e-05	-5.71649e-05	-3.57632e-05	-8.98265e-06	3.00831e-05	5.12559e-05	6.45411e-05	6.41995e-05	4.869e-05	4.78924e-06	-5.54237e-05	-0.00014923	-0.000249841	-0.000378773	-0.000494796	-0.000615375	-0.000710963	-0.000780928	-0.00083508	-0.000849175	-0.000801651	-0.000723405	-0.000655357	-0.000580778	-0.000482609	-0.000407518	-0.00033309	-0.000265834	-0.000200148	-0.000148986	-8.60725e-05	-4.04705e-05	-1.87044e-06	3.88077e-05	5.64449e-05	7.363e-05	9.39633e-05	9.59006e-05	9.65942e-05	9.25459e-05	8.09647e-05	8.76052e-05	7.62597e-05	6.77875e-05	6.15935e-05	5.22564e-05	4.19666e-05	3.18323e-05	1.98949e-05	2.89573e-06
-7.35279e-05	-6.47502e-05	-4.69492e-05	-2.36915e-05	1.26928e-05	2.99192e-05	4.1807e-05	4.12645e-05	2.58978e-05	-1.57604e-05	-7.29132e-05	-0.000162059	-0.000257206	-0.000379776	-0.000489575	-0.000601781	-0.000689526	-0.000753742	-0.0008029	-0.000813201	-0.000765434	-0.000690203	-0.000626705	-0.00055652	-0.000466364	-0.000400413	-0.000332543	-0.000271761	-0.000212509	-0.000165635	-0.000104848	-5.93508e-05	-1.88373e-05	2.36468e-05	4.35242e-05	6.25428e-05	8.27179e-05	8.41803e-05	8.43806e-05	7.81325e-05	6.38621e-05	6.8875e-05	5.42991e-05	4.27326e-05	3.39046e-05	2.15928e-05	8.73616e-06	-2.74587e-06	-1.74673e-05	-3.74629e-05
-7.95129e-05	-7.73156e-05	-6.61636e-05	-4.92209e-05	-1.74589e-05	-5.33926e-06	5.05596e-06	4.7915e-06	-8.65847e-06	-4.46473e-05	-9.47469e-05	-0.00017492	-0.000259656	-0.000370991	-0.000470442	-0.000570155	-0.00064804	-0.000705507	-0.000749688	-0.000757461	-0.000711563	-0.000641853	-0.000584524	-0.00052018	-0.000440123	-0.000384531	-0.000323975	-0.000270375	-0.000218058	-0.000176079	-0.00011779	-7.24683e-05	-3.03309e-05	1.36956e-05	3.53615e-05	5.51843e-05	7.44478e-05	7.42443e-05	7.30526e-05	6.30886e-05	4.41728e-05	4.57187e-05	2.62015e-05	9.87393e-06	-2.86503e-06	-2.0609e-05	-3.65588e-05	-4.82534e-05	-6.52171e-05	-8.73109e-05
-8.13615e-05	-8.62188e-05	-8.2142e-05	-7.20799e-05	-4.54877e-05	-3.896e-05	-3.04806e-05	-3.08918e-05	-4.27466e-05	-7.37332e-05	-0.00011764	-0.000188921	-0.000263665	-0.000363331	-0.000452174	-0.000539015	-0.000606207	-0.000656185	-0.000694654	-0.000699251	-0.000654393	-0.000589178	-0.000536667	-0.000476485	-0.000404974	-0.000358149	-0.000303948	-0.000256497	-0.00021015	-0.000172911	-0.000117621	-7.25854e-05	-2.99402e-05	1.50161e-05	3.76309e-05	5.76709e-05	7.54122e-05	7.32873e-05	7.0282e-05	5.6231e-05	3.23841e-05	2.96115e-05	5.04851e-06	-1.66758e-05	-3.4015e-05	-5.76783e-05	-7.74659e-05	-9.02789e-05	-0.00010994	-0.000134385
-9.20422e-05	-0.000103437	-0.000106138	-0.00010253	-7.98265e-05	-7.7916e-05	-6.98468e-05	-6.92478e-05	-7.90258e-05	-0.000104424	-0.00014153	-0.000203019	-0.000267617	-0.000355875	-0.000434827	-0.000509709	-0.000567517	-0.00061113	-0.000644525	-0.000647065	-0.000603752	-0.000542749	-0.000494012	-0.000436839	-0.000372187	-0.000332261	-0.000282383	-0.000239231	-0.000196988	-0.000162876	-0.00010966	-6.40711e-05	-1.94351e-05	2.67021e-05	5.17551e-05	7.30428e-05	8.9385e-05	8.57779e-05	8.0892e-05	6.24298e-05	3.33071e-05	2.44863e-05	-6.5835e-06	-3.54202e-05	-5.94614e-05	-9.11476e-05	-0.000117121	-0.000132987	-0.000156487	-0.000183995
-0.00011492	-0.0001327	-0.000141972	-0.000143859	-0.000124207	-0.000126101	-0.000116875	-0.00011357	-0.000118617	-0.000135265	-0.000162406	-0.000210266	-0.000261312	-0.000334149	-0.00039987	-0.000460558	-0.000507077	-0.000544021	-0.000572982	-0.000575257	-0.000536268	-0.000482105	-0.000439425	-0.000387938	-0.000331463	-0.000299482	-0.000254871	-0.000216252	-0.000177961	-0.000147212	-9.64392e-05	-5.08914e-05	-6.47091e-06	3.93723e-05	6.40519e-05	8.33234e-05	9.62757e-05	8.90882e-05	8.09257e-05	5.65099e-05	2.11707e-05	5.93812e-06	-3.11632e-05	-6.60514e-05	-9.53574e-05	-0.000133735	-0.000163568	-0.000179814	-0.000204432	-0.000232708
-0.000113939	-0.000139115	-0.000156828	-0.000166649	-0.000153529	-0.000161331	-0.000154042	-0.000150922	-0.000154289	-0.000164799	-0.000184241	-0.000219584	-0.000257646	-0.000314327	-0.000365862	-0.000410596	-0.000444434	-0.000472931	-0.000495931	-0.000497159	-0.000461715	-0.000413854	-0.000376403	-0.00032946	-0.000280573	-0.000255231	-0.000215282	-0.000181209	-0.000147042	-0.00011961	-7.19819e-05	-2.7099e-05	1.58833e-05	6.0215e-05	8.28956e-05	9.81526e-05	0.000106147	9.34339e-05	8.02598e-05	4.7412e-05	3.36564e-06	-2.05002e-05	-6.57082e-05	-0.000108874	-0.000145687	-0.000193497	-0.000229668	-0.000247866	-0.000274576	-0.000304485
-0.000108162	-0.000141127	-0.000168222	-0.000186906	-0.000181544	-0.000196261	-0.000192532	-0.000191269	-0.000194521	-0.000200916	-0.000214562	-0.000238988	-0.000266179	-0.000307999	-0.000347163	-0.000377363	-0.000399241	-0.00041932	-0.000436073	-0.000435448	-0.000402092	-0.000358686	-0.000324118	-0.000279605	-0.000235667	-0.000214229	-0.000177001	-0.000145701	-0.000114269	-8.91601e-05	-4.44042e-05	-7.25405e-07	4.01733e-05	8.19107e-05	0.000102165	0.0001129	0.00011577	9.77531e-05	7.96301e-05	3.8651e-05	-1.36163e-05	-4.62245e-05	-9.86575e-05	-0.000149533	-0.000193599	-0.000250248	-0.000292174	-0.000311831	-0.000339409	-0.000369512
-0.000117635	-0.000154128	-0.00018567	-0.0002087	-0.000206577	-0.000223939	-0.000219471	-0.00021708	-0.000218052	-0.000219136	-0.000226035	-0.000239111	-0.000255754	-0.000283595	-0.000310744	-0.000328029	-0.000339915	-0.000352888	-0.000364755	-0.000363842	-0.000334084	-0.000296152	-0.000265788	-0.000225212	-0.00018669	-0.000169491	-0.000135461	-0.000106641	-7.77522e-05	-5.53611e-05	-1.43635e-05	2.69473e-05	6.34114e-05	0.000100657	0.000115384	0.000118187	0.000113668	8.80516e-05	6.27354e-05	1.12913e-05	-5.06677e-05	-9.2845e-05	-0.000152874	-0.00021121	-0.000261463	-0.000325605	-0.000371243	-0.000390605	-0.000416499	-0.000443958
-0.000133726	-0.000173936	-0.000209866	-0.000237261	-0.000238241	-0.000258	-0.000252939	-0.00024999	-0.000248721	-0.000245885	-0.000247444	-0.000251242	-0.000259463	-0.00027562	-0.000293322	-0.00030014	-0.000303346	-0.000310318	-0.000317909	-0.000316842	-0.000289678	-0.000256054	-0.000227762	-0.000189143	-0.00015368	-0.000138351	-0.000105397	-7.71742e-05	-4.88717e-05	-2.76759e-05	1.06989e-05	4.99516e-05	8.23598e-05	0.000115177	0.000124346	0.000118627	0.000106617	7.35778e-05	4.1052e-05	-2.05125e-05	-9.08929e-05	-0.00014185	-0.000207626	-0.000271399	-0.00032622	-0.000396	-0.000443444	-0.000461268	-0.000484362	-0.000508086
-0.000146312	-0.000188109	-0.000227364	-0.00025821	-0.000262354	-0.000285067	-0.000280505	-0.000278656	-0.000277346	-0.000272382	-0.000271152	-0.000267936	-0.00026908	-0.000274479	-0.000282635	-0.000277777	-0.000270725	-0.000269276	-0.00027073	-0.000267684	-0.000241721	-0.00021163	-0.000184881	-0.000148038	-0.000115695	-0.000102194	-7.12443e-05	-4.50839e-05	-1.89843e-05	-7.67351e-07	3.29576e-05	6.74768e-05	9.28654e-05	0.000118414	0.000118419	0.000100352	7.7527e-05	3.35049e-05	-9.04289e-06	-8.33948e-05	-0.000164534	-0.000224877	-0.000296284	-0.000364	-0.000421772	-0.000494766	-0.000540431	-0.000552744	-0.00056798	-0.000583362
-0.000151696	-0.000194445	-0.000236505	-0.000270478	-0.000277387	-0.000301694	-0.000296778	-0.00029583	-0.000292914	-0.000285425	-0.000280808	-0.000270734	-0.000265154	-0.000260464	-0.000259643	-0.000245017	-0.000229654	-0.000221186	-0.000217929	-0.000213878	-0.000189717	-0.000163212	-0.000138061	-0.00010323	-7.3683e-05	-6.14593e-05	-3.20207e-05	-7.34211e-06	1.69046e-05	3.26567e-05	6.14527e-05	9.07117e-05	0.000108476	0.00012578	0.000116338	8.5243e-05	5.17153e-05	-2.63156e-06	-5.56163e-05	-0.000142516	-0.000233765	-0.000303552	-0.000380371	-0.000451095	-0.000511435	-0.000586594	-0.000629842	-0.000636845	-0.000643943	-0.000650112
-0.000159073	-0.000203171	-0.000248261	-0.000285859	-0.000297104	-0.000324908	-0.000322132	-0.00032413	-0.000321884	-0.00031335	-0.000306726	-0.00029109	-0.000279188	-0.00026384	-0.000252775	-0.000226752	-0.000200476	-0.000181764	-0.000171093	-0.000163626	-0.000138833	-0.000114122	-8.84332e-05	-5.46625e-05	-2.68534e-05	-1.47937e-05	1.31881e-05	3.63271e-05	5.85871e-05	7.12315e-05	9.37972e-05	0.000115339	0.000123112	0.000129816	0.000108307	6.16161e-05	1.56609e-05	-5.01944e-05	-0.00011488	-0.000215915	-0.000318188	-0.000398195	-0.00048203	-0.00055702	-0.000620958	-0.00069901	-0.00074006	-0.00074203	-0.000741065	-0.000737661
-0.000161319	-0.000202959	-0.000246845	-0.000284168	-0.000296361	-0.000324148	-0.000321466	-0.000324435	-0.000322441	-0.000314154	-0.000306817	-0.000288964	-0.000274451	-0.000253415	-0.000237156	-0.000205008	-0.000172783	-0.000147224	-0.000131384	-0.000121316	-9.58887e-05	-7.20463e-05	-4.54204e-05	-1.25196e-05	1.4042e-05	2.61597e-05	5.25291e-05	7.38964e-05	9.35664e-05	0.000102399	0.000117466	0.000129696	0.000125959	0.000120563	8.52804e-05	2.15979e-05	-3.74636e-05	-0.000115025	-0.00019183	-0.00030623	-0.000417553	-0.000505203	-0.000592372	-0.000667518	-0.000730407	-0.000805618	-0.00083839	-0.000830439	-0.000816227	-0.000798045
-0.000148191	-0.000184599	-0.000223858	-0.000257525	-0.000267887	-0.000292883	-0.000288575	-0.000291026	-0.000287796	-0.000279266	-0.00027202	-0.000254258	-0.000239661	-0.000216722	-0.000199609	-0.000166739	-0.00013398	-0.000106508	-9.0218e-05	-8.09978e-05	-5.7899e-05	-3.7006e-05	-1.14533e-05	1.92831e-05	4.41278e-05	5.61389e-05	8.11806e-05	0.000101529	0.000119771	0.00012642	0.000135926	0.000140687	0.00012819	0.000113272	6.80683e-05	-7.87968e-06	-7.57379e-05	-0.000160358	-0.000244854	-0.000366617	-0.000481673	-0.000573378	-0.000661271	-0.000733739	-0.000793455	-0.000864	-0.000888662	-0.000872475	-0.000847604	-0.000817822
-0.00013247	-0.000163778	-0.00019835	-0.00022911	-0.000238575	-0.000262572	-0.000258819	-0.000263414	-0.000261611	-0.000255299	-0.000250593	-0.000235286	-0.000222389	-0.000199023	-0.000181374	-0.000147292	-0.000112752	-8.14753e-05	-6.28074e-05	-5.2468e-05	-2.92078e-05	-9.48313e-06	1.70537e-05	4.6725e-05	7.03489e-05	8.28041e-05	0.000106208	0.000124787	0.000140649	0.000143861	0.000146323	0.000141372	0.000118262	9.19802e-05	3.45814e-05	-5.54021e-05	-0.000133501	-0.00022632	-0.000319513	-0.00045005	-0.000569601	-0.000665536	-0.000754443	-0.000824199	-0.000879938	-0.000944278	-0.0009575	-0.000929871	-0.000890862	-0.000844919
-0.000118951	-0.000143361	-0.000170943	-0.000195963	-0.000201909	-0.000221862	-0.000215846	-0.000220133	-0.000217674	-0.000211431	-0.000208358	-0.000195564	-0.000184726	-0.000162659	-0.000146065	-0.000114089	-8.15628e-05	-4.99361e-05	-3.20547e-05	-2.26622e-05	-1.34875e-06	1.59637e-05	4.13446e-05	6.80762e-05	8.92627e-05	0.000101015	0.000121815	0.000137957	0.000151167	0.000150806	0.000146684	0.000132668	0.000100028	6.39537e-05	-3.37568e-06	-0.000105001	-0.000190494	-0.000288296	-0.000386808	-0.000521941	-0.000641701	-0.000737051	-0.000822726	-0.000884908	-0.000932156	-0.000985106	-0.000982764	-0.00094006	-0.000884764	-0.00082179
-0.000101607	-0.000119055	-0.000139551	-0.000158633	-0.000160438	-0.000176161	-0.000167837	-0.000171439	-0.000167562	-0.000161049	-0.000158732	-0.000148207	-0.000139326	-0.000119209	-0.00010496	-7.63557e-05	-4.72102e-05	-1.69952e-05	-1.91065e-06	4.87505e-06	2.26629e-05	3.66529e-05	5.93033e-05	8.15454e-05	9.95081e-05	0.000109734	0.000126955	0.000140284	0.000150591	0.000146591	0.000135618	0.000112519	7.10494e-05	2.59096e-05	-5.05306e-05	-0.000161978	-0.000252609	-0.000353055	-0.000455068	-0.000592397	-0.000709991	-0.000804084	-0.00088696	-0.000943568	-0.000983084	-0.00102606	-0.00101001	-0.000955097	-0.00088648	-0.000808791
-6.68572e-05	-7.50789e-05	-8.61156e-05	-9.73731e-05	-9.47214e-05	-0.000105778	-9.6492e-05	-0.000100229	-9.63493e-05	-9.0912e-05	-9.20289e-05	-8.72718e-05	-8.37587e-05	-6.93636e-05	-6.15753e-05	-4.02124e-05	-1.82933e-05	7.23261e-06	1.72912e-05	2.01397e-05	3.38783e-05	4.44951e-05	6.43424e-05	8.25148e-05	9.75456e-05	0.000106424	0.000120449	0.000130951	0.000138454	0.000130997	0.000113914	8.23327e-05	3.31297e-05	-1.97096e-05	-0.000103856	-0.000223101	-0.000316847	-0.000417718	-0.000520612	-0.000656654	-0.000768963	-0.000857564	-0.000933317	-0.000980098	-0.00100772	-0.00103616	-0.00100295	-0.000932896	-0.000849871	-0.000756077
-4.70818e-05	-4.84359e-05	-5.2299e-05	-5.78004e-05	-5.18988e-05	-5.98777e-05	-5.00725e-05	-5.40945e-05	-5.12005e-05	-4.7301e-05	-5.1773e-05	-5.17166e-05	-5.28338e-05	-4.3214e-05	-4.07901e-05	-2.49651e-05	-8.65094e-06	1.45392e-05	2.11687e-05	2.16502e-05	3.2973e-05	4.14701e-05	6.00462e-05	7.52436e-05	8.80731e-05	9.63157e-05	0.000107873	0.00011598	0.00012115	0.000111107	8.90041e-05	5.00637e-05	-5.23333e-06	-6.47624e-05	-0.000155522	-0.000281654	-0.000379021	-0.000481829	-0.00058711	-0.000724656	-0.000835235	-0.000922992	-0.000996835	-0.00103931	-0.00106013	-0.00107979	-0.0010333	-0.000949868	-0.000854071	-0.000744993
-2.29963e-05	-1.63331e-05	-1.18105e-05	-1.01964e-05	3.79432e-07	-3.02046e-06	8.59737e-06	5.37815e-06	8.02819e-06	1.10076e-05	3.57392e-06	-1.29611e-06	-7.41762e-06	-4.1077e-06	-8.22381e-06	9.8405e-08	8.87329e-06	2.73294e-05	2.89595e-05	2.61484e-05	3.40624e-05	4.01315e-05	5.55684e-05	6.61997e-05	7.50507e-05	8.05531e-05	8.70514e-05	9.02149e-05	9.01574e-05	7.45816e-05	4.45157e-05	-3.54758e-06	-6.61586e-05	-0.000132212	-0.000228718	-0.000359379	-0.000457163	-0.000557859	-0.000660424	-0.000792478	-0.00089371	-0.00097296	-0.00103751	-0.00106997	-0.00107738	-0.00108183	-0.00101843	-0.000919397	-0.000810027	-0.000686144
1.67313e-05	3.10067e-05	4.3788e-05	5.21503e-05	6.74571e-05	6.89684e-05	8.1929e-05	8.00345e-05	8.28219e-05	8.50194e-05	7.51017e-05	6.57435e-05	5.45888e-05	5.08975e-05	3.88878e-05	3.7769e-05	3.68855e-05	4.70835e-05	4.09289e-05	3.21707e-05	3.42477e-05	3.59085e-05	4.63264e-05	5.1289e-05	5.57928e-05	5.87499e-05	6.10358e-05	6.0586e-05	5.73283e-05	3.89153e-05	5.02316e-06	-4.78869e-05	-0.000112504	-0.00017996	-0.000276716	-0.000405013	-0.00049808	-0.00059208	-0.000688085	-0.000810184	-0.000900793	-0.000970868	-0.00102735	-0.001051	-0.0010478	-0.00104077	-0.000965245	-0.000856176	-0.000740067	-0.000607343
4.66851e-05	6.72786e-05	8.65284e-05	0.000100587	0.000119368	0.000124303	0.000137897	0.000136552	0.000138769	0.000139971	0.000127647	0.000114566	9.87504e-05	8.83725e-05	6.91505e-05	5.97001e-05	5.0322e-05	5.35612e-05	4.09612e-05	2.74612e-05	2.49586e-05	2.34612e-05	2.93825e-05	2.94178e-05	2.995e-05	3.00771e-05	2.78588e-05	2.34585e-05	1.5866e-05	-6.48979e-06	-4.57422e-05	-0.000104446	-0.000172639	-0.000242259	-0.000340755	-0.000468671	-0.000559182	-0.000648586	-0.000738368	-0.000851276	-0.000930942	-0.00099134	-0.00103833	-0.00105235	-0.00103675	-0.00101617	-0.000926665	-0.000805194	-0.000680318	-0.000537842
7.67978e-05	0.000104661	0.00013125	0.000151467	0.000173866	0.0001825	0.000196744	0.000196109	0.000197266	0.000196238	0.000181217	0.00016416	0.000143446	0.000125261	9.84074e-05	7.92026e-05	6.0549e-05	5.46666e-05	3.42199e-05	1.49166e-05	6.82786e-06	1.6468e-06	2.10278e-06	-2.84571e-06	-6.24254e-06	-8.63766e-06	-1.42372e-05	-2.12312e-05	-3.1261e-05	-5.49758e-05	-9.60884e-05	-0.000156989	-0.00022417	-0.000292066	-0.00038794	-0.000510332	-0.000594277	-0.000676032	-0.000757402	-0.000858329	-0.000925377	-0.000975304	-0.00101171	-0.00101682	-0.00098955	-0.00095729	-0.000857693	-0.000727407	-0.000597734	-0.000449711
9.60775e-05	0.000130195	0.000163104	0.00018826	0.000213293	0.0002249	0.000239246	0.000239217	0.000239514	0.000236408	0.00021943	0.000199324	0.000174979	0.000150627	0.000117852	9.075e-05	6.50035e-05	5.13371e-05	2.49168e-05	1.11643e-06	-1.16277e-05	-2.0195e-05	-2.49762e-05	-3.45635e-05	-4.18343e-05	-4.69849e-05	-5.62407e-05	-6.62863e-05	-7.93049e-05	-0.000104967	-0.000148386	-0.000211609	-0.000278441	-0.000344655	-0.0004375	-0.00055346	-0.000629694	-0.000702345	-0.000772769	-0.000859586	-0.000912898	-0.000949989	-0.000974936	-0.000969889	-0.000930508	-0.000886583	-0.000777212	-0.00063969	-0.0005083	-0.000357719
0.000121267	0.00015938	0.000196398	0.000224613	0.000250706	0.000263819	0.000277049	0.000276794	0.000275325	0.000269474	0.000250381	0.00022766	0.000199841	0.000169692	0.000132031	9.76234e-05	6.55929e-05	4.45296e-05	1.26157e-05	-1.53712e-05	-3.26362e-05	-4.43024e-05	-5.40546e-05	-6.80381e-05	-7.882e-05	-8.65588e-05	-9.8511e-05	-0.00011067	-0.000125719	-0.000151771	-0.000194839	-0.000257411	-0.000320632	-0.000381816	-0.000468598	-0.000574977	-0.000641466	-0.000704626	-0.000763352	-0.000835069	-0.00087539	-0.000901698	-0.000916874	-0.000904704	-0.000857776	-0.000806916	-0.000692919	-0.000553421	-0.000424021	-0.00027585
0.000142146	0.000185088	0.000226593	0.000257902	0.000284611	0.000298621	0.000309934	0.000308804	0.000304653	0.000294578	0.00027306	0.000247668	0.000216191	0.000179765	0.000137386	9.57493e-05	5.77216e-05	2.86785e-05	-8.36856e-06	-4.06092e-05	-6.27565e-05	-7.70879e-05	-9.21108e-05	-0.000109809	-0.000123471	-0.000133214	-0.000146665	-0.00015918	-0.00017444	-0.000198911	-0.00023957	-0.00029857	-0.000355854	-0.000409467	-0.000487446	-0.000581089	-0.000635627	-0.000687097	-0.000732868	-0.00078871	-0.000815988	-0.000830087	-0.000835114	-0.000815342	-0.000761651	-0.000704587	-0.000589929	-0.00045126	-0.000327796	-0.000185962
0.000159117	0.000203924	0.000246898	0.000278976	0.000304628	0.000317795	0.000326468	0.000323654	0.000316656	0.000302739	0.000279018	0.000251561	0.000217593	0.000176227	0.000131194	8.44673e-05	4.26715e-05	7.9105e-06	-3.25777e-05	-6.75444e-05	-9.2963e-05	-0.000109575	-0.000128612	-0.000149336	-0.000165566	-0.000177426	-0.000192737	-0.000206077	-0.000222541	-0.000245957	-0.000285056	-0.00034171	-0.000394272	-0.000440567	-0.00051076	-0.000592728	-0.000636496	-0.000677537	-0.000711432	-0.000752423	-0.000767694	-0.000771921	-0.000767485	-0.000741261	-0.000682104	-0.000621317	-0.000507043	-0.000370681	-0.000253998	-0.000119824
0.000170721	0.000217278	0.000261841	0.000294401	0.00031861	0.000330766	0.000336296	0.000331559	0.000321435	0.000302952	0.000276688	0.000246456	0.000209489	0.000162971	0.000115048	6.30998e-05	1.74636e-05	-2.28492e-05	-6.67173e-05	-0.000104052	-0.000131819	-0.0001496	-0.000170767	-0.000191998	-0.000207828	-0.000219079	-0.000232357	-0.000242834	-0.000256556	-0.000274322	-0.00030602	-0.000354883	-0.000397822	-0.00043353	-0.000491923	-0.000558323	-0.000588869	-0.000618351	-0.00063968	-0.000666328	-0.000671975	-0.000668444	-0.000659298	-0.000631613	-0.000573213	-0.000515084	-0.000409372	-0.000283339	-0.000179826	-5.93423e-05
0.000182104	0.000229137	0.000273826	0.000305778	0.000327372	0.000336901	0.000337907	0.000330005	0.000315557	0.000291305	0.00026215	0.000228896	0.000189464	0.000137994	8.89307e-05	3.29846e-05	-1.4488e-05	-6.00425e-05	-0.000105266	-0.000143854	-0.000173846	-0.000192141	-0.000216304	-0.0002388	-0.000255782	-0.000267418	-0.000280402	-0.000288785	-0.000300846	-0.000314545	-0.000341833	-0.000384174	-0.000419354	-0.000444405	-0.00049192	-0.000544338	-0.000562586	-0.000580345	-0.000588198	-0.000599751	-0.000594589	-0.000580907	-0.00056395	-0.000532126	-0.000472142	-0.000414545	-0.000315019	-0.000198011	-0.000106311	1.3072e-07
0.000188621	0.000235886	0.000280069	0.000310728	0.000329188	0.00033502	0.000330975	0.000318627	0.000298975	0.000268288	0.000234731	0.000196913	0.000153508	9.6296e-05	4.49597e-05	-1.53517e-05	-6.53253e-05	-0.000115368	-0.000162702	-0.000202545	-0.000234022	-0.00025274	-0.000278458	-0.000301077	-0.000317687	-0.000328664	-0.000339321	-0.000344163	-0.000352996	-0.000360516	-0.000380429	-0.00041468	-0.00044061	-0.000453997	-0.000489135	-0.000525961	-0.000531335	-0.000537078	-0.000532288	-0.000529684	-0.000514995	-0.00049333	-0.000470522	-0.000436065	-0.000377402	-0.000323243	-0.000233158	-0.000128341	-5.05499e-05	3.9813e-05
0.000193835	0.000239539	0.000281872	0.000309957	0.000324233	0.000325398	0.000315687	0.0002987	0.000274189	0.000237788	0.000200751	0.000159481	0.000113887	5.34407e-05	2.38836e-06	-5.93524e-05	-0.000109078	-0.000160511	-0.000207329	-0.000245898	-0.000276364	-0.000293655	-0.000319019	-0.000340208	-0.000355346	-0.000364816	-0.000372584	-0.000374051	-0.000379362	-0.000381187	-0.000394617	-0.000421611	-0.00043991	-0.000443181	-0.000467589	-0.000490837	-0.000484774	-0.000479901	-0.0004642	-0.000449156	-0.00042619	-0.000397885	-0.000370808	-0.000335051	-0.000279595	-0.000231165	-0.000152679	-6.22907e-05	-8.64958e-07	7.1185e-05
0.000200973	0.000244133	0.000283295	0.000307363	0.000316135	0.000310998	0.000294264	0.000270935	0.0002401	0.000196539	0.000154484	0.000108068	5.85904e-05	-6.90885e-06	-5.94392e-05	-0.000124149	-0.000174901	-0.000228621	-0.000275909	-0.000313366	-0.000342286	-0.000357253	-0.000381296	-0.000399858	-0.000412024	-0.000418822	-0.00042195	-0.000418553	-0.000418817	-0.000413504	-0.000419017	-0.000437808	-0.000448104	-0.000441115	-0.000454971	-0.00046555	-0.000449336	-0.000435013	-0.000410002	-0.000384404	-0.000355004	-0.000321606	-0.000291617	-0.000255033	-0.000204059	-0.000162472	-9.59834e-05	-2.05063e-05	2.48077e-05	7.89546e-05
0.000204787	0.000245901	0.000282534	0.000302857	0.000306672	0.000295953	0.000272844	0.000244005	0.000207836	0.000158617	0.000112679	6.23257e-05	1.06561e-05	-5.75989e-05	-0.000109438	-0.000174848	-0.000225014	-0.000279595	-0.000325948	-0.000361657	-0.000389112	-0.000402071	-0.000425565	-0.000442583	-0.000453453	-0.000459239	-0.00045974	-0.000453387	-0.000450198	-0.000439457	-0.000438634	-0.000450843	-0.000454499	-0.000438756	-0.000443897	-0.000442698	-0.000416993	-0.00039415	-0.000360318	-0.000325269	-0.000289562	-0.000250776	-0.000217248	-0.000179201	-0.000132067	-9.59386e-05	-4.0441e-05	2.09115e-05	5.1251e-05	8.81583e-05
0.000199527	0.000239862	0.000275607	0.000293639	0.000293781	0.000278603	0.000249919	0.000215787	0.000174149	0.000118932	6.84033e-05	1.28189e-05	-4.18064e-05	-0.000113808	-0.000165928	-0.000232731	-0.000282969	-0.000339074	-0.000384483	-0.000418448	-0.000444345	-0.000454908	-0.000477572	-0.00049261	-0.000502093	-0.000506424	-0.000503864	-0.000494201	-0.000487643	-0.000471676	-0.000466137	-0.000473051	-0.000472342	-0.000449154	-0.000447264	-0.000436835	-0.000404311	-0.000374883	-0.000334318	-0.000291142	-0.00025051	-0.000207568	-0.000171135	-0.000131724	-8.78446e-05	-5.63428e-05	-9.3669e-06	4.04978e-05	5.82067e-05	8.04084e-05
0.000199697	0.000239213	0.000273104	0.000287883	0.000283273	0.000262057	0.000226181	0.000184773	0.000135917	7.32471e-05	1.66715e-05	-4.54725e-05	-0.000104054	-0.000180581	-0.000233401	-0.000301533	-0.000351613	-0.000408489	-0.000452305	-0.000483616	-0.000506895	-0.000513762	-0.000534278	-0.000545831	-0.00055236	-0.000553749	-0.000546812	-0.000532484	-0.000521228	-0.000499108	-0.000487051	-0.000487747	-0.000481738	-0.000450497	-0.000440943	-0.000421522	-0.000382424	-0.000347068	-0.000300953	-0.000251695	-0.000208012	-0.0001623	-0.000124958	-8.56786e-05	-4.65073e-05	-2.16308e-05	1.52181e-05	5.24556e-05	5.66779e-05	6.4529e-05
0.000199586	0.000238341	0.000270325	0.000282037	0.000273053	0.000245846	0.000203057	0.000154194	9.82114e-05	2.83875e-05	-3.41376e-05	-0.000102655	-0.0001648	-0.000244841	-0.000297576	-0.000366	-0.000415076	-0.000471212	-0.000512665	-0.000540507	-0.000560108	-0.000562755	-0.000580465	-0.000588371	-0.000591589	-0.000589903	-0.000578343	-0.000560093	-0.000544276	-0.000516349	-0.00049832	-0.000493389	-0.000482982	-0.000445094	-0.000429325	-0.00040211	-0.000358229	-0.000318638	-0.000268412	-0.000215049	-0.000169863	-0.000122739	-8.57013e-05	-4.71794e-05	-1.34432e-05	4.88335e-06	3.19888e-05	5.73094e-05	4.86606e-05	4.32234e-05
0.000199645	0.000238808	0.000269874	0.000280113	0.000268493	0.000237384	0.00019008	0.000135944	7.47638e-05	3.8129e-07	-6.66528e-05	-0.000139757	-0.000204487	-0.000286902	-0.000339858	-0.000408144	-0.000456278	-0.000511209	-0.000550923	-0.000575752	-0.000591528	-0.000589918	-0.000603821	-0.000608106	-0.000608248	-0.000603888	-0.000588154	-0.000567594	-0.000549008	-0.000517594	-0.000495251	-0.000487001	-0.00047412	-0.000432363	-0.000412164	-0.000379897	-0.000332608	-0.000289834	-0.000237327	-0.000181423	-0.000135984	-8.86682e-05	-5.27018e-05	-1.58759e-05	1.22189e-05	2.34802e-05	4.09645e-05	5.53383e-05	3.46897e-05	1.72457e-05
0.000200359	0.000239904	0.000270042	0.000278023	0.000263191	0.000227752	0.000175384	0.000115378	4.86005e-05	-3.11709e-05	-0.000103095	-0.000181649	-0.000249463	-0.000335301	-0.000388975	-0.000457629	-0.000505254	-0.000559778	-0.000597226	-0.000618934	-0.000631139	-0.000624944	-0.000635711	-0.000636432	-0.000633677	-0.000626754	-0.000606996	-0.00058325	-0.000560773	-0.000524701	-0.000497109	-0.000484183	-0.000467198	-0.000419842	-0.000393636	-0.000354773	-0.000303042	-0.000256028	-0.000200194	-0.000141195	-9.49633e-05	-4.73477e-05	-1.22349e-05	2.25131e-05	4.52661e-05	4.94706e-05	5.76227e-05	6.06893e-05	2.85311e-05	-9.13127e-07
0.000204651	0.000247972	0.000279199	0.000287488	0.000271524	0.000233405	0.00017708	0.000111243	3.85453e-05	-4.71623e-05	-0.000125342	-0.000210359	-0.000283189	-0.000373968	-0.000430672	-0.000501106	-0.000549702	-0.000604372	-0.000640827	-0.000659828	-0.00066874	-0.000658098	-0.00066572	-0.000663483	-0.000657894	-0.000648396	-0.000624815	-0.000598744	-0.000572677	-0.000533208	-0.000501702	-0.00048573	-0.000466622	-0.000415987	-0.000385902	-0.000342476	-0.000288196	-0.000238	-0.000179881	-0.000118391	-7.15818e-05	-2.40167e-05	1.07087e-05	4.47954e-05	6.40923e-05	6.40149e-05	6.58026e-05	6.191e-05	2.15806e-05	-1.56283e-05
0.000211659	0.000256694	0.000287526	0.000294924	0.000277285	0.000236494	0.000176567	0.000105826	2.82829e-05	-6.1952e-05	-0.000144751	-0.000234192	-0.000309622	-0.000402636	-0.000459764	-0.000529481	-0.000576728	-0.000629187	-0.000661849	-0.000676281	-0.000679826	-0.000662926	-0.000665285	-0.000657821	-0.000647535	-0.000634122	-0.000605616	-0.000577123	-0.000548087	-0.000506207	-0.000472032	-0.000454646	-0.000434779	-0.00038325	-0.000351713	-0.000306766	-0.00025278	-0.000202397	-0.000144917	-8.43361e-05	-3.97831e-05	5.79563e-06	3.83848e-05	6.95484e-05	8.41478e-05	7.90073e-05	7.41148e-05	6.31426e-05	1.5558e-05	-2.83498e-05
0.00021995	0.000266501	0.000296995	0.00030237	0.000282463	0.000238412	0.000174369	9.84282e-05	1.59649e-05	-7.91331e-05	-0.000166513	-0.000260339	-0.000337823	-0.000432974	-0.000490219	-0.000559165	-0.000605148	-0.000655256	-0.000684046	-0.00069349	-0.000691163	-0.000667234	-0.000663356	-0.000649734	-0.000633688	-0.00061467	-0.000579819	-0.000548034	-0.000515182	-0.000470915	-0.00043325	-0.000413705	-0.000392168	-0.000340901	-0.000307878	-0.000261588	-0.000208151	-0.00015856	-0.000102536	-4.38445e-05	-2.30772e-06	4.07867e-05	7.07106e-05	9.82581e-05	0.000107988	9.76546e-05	8.64409e-05	6.90503e-05	1.50248e-05	-3.49136e-05
0.000226778	0.000274933	0.000305583	0.000310824	0.00029086	0.000246348	0.000181406	0.000103492	1.89879e-05	-7.78143e-05	-0.000167846	-0.000264113	-0.000343236	-0.000439634	-0.000498143	-0.000567077	-0.000612759	-0.000661655	-0.000687955	-0.000694059	-0.000687672	-0.000658808	-0.000650434	-0.00063213	-0.00061181	-0.000588567	-0.000548953	-0.000514827	-0.000479216	-0.000433725	-0.000394431	-0.000374157	-0.000352036	-0.000301441	-0.000267703	-0.00022032	-0.000167853	-0.00011891	-6.4425e-05	-7.40883e-06	3.19501e-05	7.29302e-05	0.000101158	0.000125927	0.000132196	0.000118046	0.000101589	7.89426e-05	2.0048e-05	-3.47527e-05
0.000238211	0.000287285	0.000316768	0.000319996	0.000298724	0.000252382	0.000185589	0.000104889	1.79103e-05	-8.08435e-05	-0.000173212	-0.000271237	-0.000350932	-0.00044763	-0.000505832	-0.000573341	-0.000617089	-0.000662792	-0.000684343	-0.00068488	-0.000672213	-0.000636269	-0.000621015	-0.000596881	-0.000570981	-0.000542712	-0.000498542	-0.000462745	-0.000425485	-0.00038046	-0.000341062	-0.000321191	-0.000299763	-0.000251728	-0.00021888	-0.000172503	-0.000122841	-7.55215e-05	-2.4115e-05	2.97942e-05	6.60356e-05	0.000103687	0.000128897	0.000149416	0.000151129	0.000132178	0.000110077	8.19563e-05	1.90321e-05	-3.99482e-05
0.000245303	0.000295723	0.000324451	0.000325794	0.000303672	0.00025573	0.000187383	0.000104081	1.47255e-05	-8.64374e-05	-0.000181835	-0.000282509	-0.0003632	-0.00046152	-0.000520555	-0.000587702	-0.000630529	-0.000673933	-0.000690879	-0.000686068	-0.000666871	-0.000623264	-0.000600422	-0.000569485	-0.000537065	-0.000502976	-0.00045326	-0.000415011	-0.00037569	-0.000331163	-0.000291711	-0.000272074	-0.000251141	-0.000206224	-0.000174663	-0.000129202	-8.17565e-05	-3.59649e-05	1.32434e-05	6.48079e-05	9.93414e-05	0.000135347	0.000159475	0.00017733	0.000176948	0.000155725	0.000129757	9.73037e-05	3.1882e-05	-3.10539e-05
0.000249337	0.000299843	0.000327302	0.000327681	0.000305703	0.00025792	0.000190406	0.000106975	1.74773e-05	-8.38384e-05	-0.000180073	-0.000280946	-0.000361419	-0.000459737	-0.000518509	-0.000584455	-0.000625505	-0.000665576	-0.000677152	-0.000666473	-0.000640833	-0.00058985	-0.00056035	-0.000523225	-0.000485608	-0.000446887	-0.000394249	-0.000355445	-0.000316684	-0.000274756	-0.000238223	-0.000221815	-0.000204048	-0.000164856	-0.000137272	-9.54675e-05	-5.31974e-05	-1.11729e-05	3.33993e-05	8.15334e-05	0.000112774	0.00014543	0.000167153	0.000181803	0.000178506	0.000154396	0.000125951	9.16985e-05	2.42769e-05	-3.9861e-05
0.000252779	0.000301738	0.00032643	0.000324269	0.000301368	0.000252487	0.000185054	0.000101121	1.12385e-05	-9.00934e-05	-0.000186934	-0.000287539	-0.000366598	-0.000463135	-0.000520673	-0.000583958	-0.000621216	-0.000656008	-0.000660705	-0.000642263	-0.000607958	-0.000548189	-0.000509231	-0.000464397	-0.000419831	-0.000375422	-0.000318699	-0.000279297	-0.000241206	-0.000203056	-0.000170185	-0.000156775	-0.000142567	-0.000110968	-8.8187e-05	-5.11296e-05	-1.39909e-05	2.31427e-05	6.27015e-05	0.000106556	0.000134863	0.00016416	0.000183918	0.000194827	0.000189314	0.00016302	0.000131665	9.48635e-05	2.6579e-05	-3.93668e-05
0.000246932	0.000294609	0.000316764	0.000311989	0.000288603	0.000238702	0.000171892	8.8386e-05	-9.53755e-07	-0.000101038	-0.000197614	-0.000296715	-0.00037285	-0.000466758	-0.000521892	-0.000582056	-0.000615774	-0.000645218	-0.00064303	-0.000617196	-0.000574989	-0.000507192	-0.000459046	-0.000406751	-0.000355703	-0.000306202	-0.00024617	-0.000206522	-0.000170774	-0.000138234	-0.000111113	-0.000102678	-9.38768e-05	-7.17384e-05	-5.53111e-05	-2.42194e-05	7.08769e-06	3.91073e-05	7.39576e-05	0.000114377	0.000141296	0.000169176	0.000189261	0.000198922	0.000194604	0.000170046	0.000139624	0.000103798	3.89786e-05	-2.53323e-05
0.000233583	0.000279291	0.000298497	0.000291607	0.000268232	0.000218357	0.000153573	7.20943e-05	-1.53898e-05	-0.000112542	-0.00020733	-0.000303423	-0.000375714	-0.000465991	-0.000518713	-0.000576086	-0.000606512	-0.000631374	-0.000623425	-0.000591651	-0.000542895	-0.000469435	-0.000414228	-0.000356313	-0.000300886	-0.000248497	-0.000187112	-0.000148717	-0.00011625	-8.92994e-05	-6.81934e-05	-6.50874e-05	-6.17387e-05	-4.80138e-05	-3.71089e-05	-1.15002e-05	1.41429e-05	4.17307e-05	7.24568e-05	0.000110106	0.000135574	0.000162268	0.000182419	0.000191181	0.000188085	0.000164944	0.000135925	0.000102414	4.14057e-05	-1.98716e-05
0.00021416	0.000256303	0.000272026	0.000263172	0.000240504	0.000191649	0.000130529	5.37838e-05	-2.95041e-05	-0.00012092	-0.000211336	-0.000301638	-0.000367648	-0.00045195	-0.000500232	-0.000552846	-0.000578235	-0.000596905	-0.000582473	-0.000544336	-0.000489509	-0.000410805	-0.000349313	-0.00028697	-0.000228692	-0.00017512	-0.000114929	-7.94621e-05	-5.33258e-05	-3.49719e-05	-2.26738e-05	-2.71166e-05	-3.14256e-05	-2.83963e-05	-2.50643e-05	-6.75416e-06	1.21233e-05	3.39373e-05	5.98644e-05	9.45565e-05	0.000119076	0.000145158	0.000166369	0.000175644	0.000175705	0.000156122	0.000130995	0.000102302	4.78086e-05	-8.30052e-06
0.000184998	0.000224316	0.000237679	0.000228581	0.000207986	0.000161654	0.000105464	3.48725e-05	-4.31049e-05	-0.000127786	-0.00021325	-0.000298014	-0.00035855	-0.000437718	-0.000483323	-0.000533179	-0.000555347	-0.000569593	-0.000550409	-0.000507557	-0.000447202	-0.000364256	-0.000296516	-0.000229748	-0.000168396	-0.000113297	-5.31321e-05	-1.98353e-05	9.32909e-07	1.15348e-05	1.59437e-05	5.56619e-06	-4.96731e-06	-1.21684e-05	-1.60363e-05	-4.72353e-06	8.26951e-06	2.43137e-05	4.55386e-05	7.71129e-05	0.000100953	0.000126764	0.000149002	0.00015918	0.000162755	0.00014749	0.000126691	0.00010305	5.56875e-05	5.08989e-06
0.000156602	0.000191505	0.000201133	0.000191014	0.000171121	0.000126847	7.51927e-05	1.09516e-05	-6.11832e-05	-0.000137813	-0.000216902	-0.000293668	-0.000347267	-0.000419426	-0.000460879	-0.000506593	-0.000524402	-0.000533347	-0.000509557	-0.000462967	-0.000398646	-0.000313588	-0.000241608	-0.000172412	-0.000110328	-5.59162e-05	1.64586e-06	3.11253e-05	4.52505e-05	4.78895e-05	4.39725e-05	2.7086e-05	1.01151e-05	-5.95498e-06	-1.61556e-05	-1.1049e-05	-3.31735e-06	8.28717e-06	2.55617e-05	5.50085e-05	7.8147e-05	0.000103506	0.000126239	0.000136856	0.000142609	0.00012965	0.000112114	9.27613e-05	5.0439e-05	4.46253e-06
0.000131887	0.000163016	0.000169788	0.000159972	0.000141502	0.000100131	5.29945e-05	-4.91041e-06	-7.15575e-05	-0.000140898	-0.000214372	-0.00028467	-0.000333159	-0.000399912	-0.000439375	-0.000482517	-0.000497023	-0.000501556	-0.00047426	-0.000424677	-0.000356651	-0.000270066	-0.000193794	-0.000122184	-5.95456e-05	-6.18458e-06	4.84358e-05	7.39207e-05	8.05685e-05	7.46834e-05	6.18329e-05	3.87281e-05	1.56744e-05	-9.63576e-06	-2.62076e-05	-2.73334e-05	-2.43267e-05	-1.66175e-05	-2.55172e-06	2.56146e-05	4.92719e-05	7.50478e-05	9.93755e-05	0.000111439	0.000120522	0.000111394	9.80609e-05	8.36416e-05	4.78744e-05	7.77486e-06
0.000101409	0.000127419	0.000130864	0.000120728	0.000103565	6.486e-05	2.25117e-05	-2.80649e-05	-8.84363e-05	-0.000149018	-0.000214757	-0.000276577	-0.000317389	-0.000376283	-0.000411044	-0.00045029	-0.000460691	-0.000460931	-0.000430764	-0.00037955	-0.000310118	-0.000224752	-0.000146906	-7.51513e-05	-1.40767e-05	3.64075e-05	8.65e-05	0.000107092	0.00010541	9.08141e-05	6.89778e-05	3.97962e-05	1.10563e-05	-2.25132e-05	-4.47013e-05	-5.11117e-05	-5.1517e-05	-4.66492e-05	-3.47735e-05	-6.88849e-06	1.80377e-05	4.51671e-05	7.18392e-05	8.64925e-05	9.99764e-05	9.56398e-05	8.74261e-05	7.88956e-05	5.00033e-05	1.58913e-05
6.86344e-05	9.03602e-05	9.17149e-05	8.17295e-05	6.58174e-05	2.95992e-05	-8.40445e-06	-5.16453e-05	-0.000105555	-0.000156957	-0.00021464	-0.000267462	-0.000299707	-0.000350192	-0.000379278	-0.000414342	-0.000421015	-0.000417591	-0.000385802	-0.00033488	-0.000266111	-0.000184411	-0.000107634	-3.78968e-05	1.96405e-05	6.56651e-05	0.000110111	0.000125905	0.000116343	9.42535e-05	6.49049e-05	3.12353e-05	-1.38265e-06	-4.08009e-05	-6.64758e-05	-7.63248e-05	-7.84382e-05	-7.50982e-05	-6.3815e-05	-3.52588e-05	-8.36857e-06	2.05397e-05	5.02e-05	6.82126e-05	8.64277e-05	8.73175e-05	8.44858e-05	8.14917e-05	5.92904e-05	3.11543e-05
4.61099e-05	6.4912e-05	6.57652e-05	5.78268e-05	4.43993e-05	1.25915e-05	-2.03053e-05	-5.58592e-05	-0.000103311	-0.000145969	-0.000196133	-0.000241208	-0.000267411	-0.000312021	-0.000338848	-0.000372528	-0.000378281	-0.000374093	-0.000343835	-0.000296228	-0.000230315	-0.000154251	-7.98457e-05	-1.28546e-05	4.03895e-05	8.16057e-05	0.000120662	0.000132365	0.000115681	8.70236e-05	5.13693e-05	1.48585e-05	-2.02838e-05	-6.3859e-05	-9.19129e-05	-0.000104022	-0.000106896	-0.000103958	-9.22994e-05	-6.27193e-05	-3.39592e-05	-3.41201e-06	2.8638e-05	4.95281e-05	7.15063e-05	7.649e-05	7.8284e-05	8.03167e-05	6.39726e-05	4.17296e-05
8.68926e-06	2.4536e-05	2.57518e-05	2.04416e-05	1.04064e-05	-1.6457e-05	-4.29682e-05	-6.9659e-05	-0.000109693	-0.000142536	-0.000184129	-0.000220823	-0.00024057	-0.000279181	-0.000303067	-0.000335234	-0.000340103	-0.000335489	-0.000307125	-0.000263689	-0.000201653	-0.000132365	-6.15166e-05	1.59351e-06	4.97073e-05	8.55979e-05	0.000119192	0.00012731	0.000104743	7.1413e-05	3.17812e-05	-5.49345e-06	-4.09543e-05	-8.59033e-05	-0.000113899	-0.000126527	-0.000128664	-0.000124844	-0.000111828	-8.08015e-05	-5.01181e-05	-1.82212e-05	1.58648e-05	3.93021e-05	6.45163e-05	7.32136e-05	7.88551e-05	8.50283e-05	7.32889e-05	5.53877e-05
-4.82955e-06	7.99124e-06	9.00301e-06	5.25438e-06	-3.00396e-06	-2.64244e-05	-4.86365e-05	-6.86257e-05	-0.000102507	-0.000127463	-0.000161518	-0.000190324	-0.000203686	-0.000235851	-0.00025638	-0.000286814	-0.000291114	-0.000287202	-0.000262788	-0.000226777	-0.000171789	-0.00011245	-4.78023e-05	9.88317e-06	5.15213e-05	8.18366e-05	0.000110479	0.000116114	8.84922e-05	5.19348e-05	9.72999e-06	-2.63447e-05	-6.05377e-05	-0.000105194	-0.000131772	-0.000143822	-0.000144063	-0.000138296	-0.000123148	-9.02533e-05	-5.71418e-05	-2.34308e-05	1.31694e-05	3.97031e-05	6.83308e-05	8.14411e-05	9.16268e-05	0.000101916	9.50325e-05	8.18289e-05
-7.45354e-06	3.95362e-06	5.72587e-06	4.00674e-06	-2.68823e-06	-2.23086e-05	-4.12883e-05	-5.63733e-05	-8.52837e-05	-0.000103823	-0.000132114	-0.000154999	-0.000164491	-0.000191974	-0.000210364	-0.000239636	-0.000243586	-0.000240471	-0.000219703	-0.000189864	-0.00014066	-8.9415e-05	-3.04336e-05	2.27864e-05	5.93014e-05	8.54793e-05	0.000109761	0.000114098	8.40987e-05	4.68889e-05	3.65768e-06	-3.15739e-05	-6.51854e-05	-0.000108845	-0.000135282	-0.000147992	-0.00014875	-0.000142754	-0.000127627	-9.52167e-05	-6.31334e-05	-3.01005e-05	6.31689e-06	3.35717e-05	6.32625e-05	7.82677e-05	9.14219e-05	0.000104991	0.000101997	9.34239e-05
-1.61098e-05	-6.08347e-06	-3.76254e-06	-3.79558e-06	-9.09004e-06	-2.5091e-05	-4.02462e-05	-4.94111e-05	-7.26545e-05	-8.40946e-05	-0.000104654	-0.000119898	-0.000123317	-0.000144777	-0.00015918	-0.000186548	-0.00019028	-0.000189092	-0.000173826	-0.000152514	-0.000111857	-7.15694e-05	-2.08565e-05	2.59646e-05	5.59264e-05	7.67119e-05	9.69216e-05	0.000100285	6.88743e-05	3.2526e-05	-9.69683e-06	-4.1676e-05	-7.214e-05	-0.000112167	-0.000135429	-0.000146146	-0.000144808	-0.000136935	-0.000120136	-8.72423e-05	-5.47345e-05	-2.18845e-05	1.48249e-05	4.33923e-05	7.44216e-05	9.19536e-05	0.000107783	0.000123546	0.000123733	0.000118398
-1.05514e-05	4.40801e-08	4.32403e-06	6.53151e-06	2.78521e-06	-9.67432e-06	-2.25585e-05	-2.85277e-05	-4.85661e-05	-5.57448e-05	-7.16705e-05	-8.27617e-05	-8.41951e-05	-0.000102955	-0.000116096	-0.000143538	-0.000148338	-0.000149934	-0.000140813	-0.000128085	-9.55478e-05	-6.55069e-05	-2.28736e-05	1.79779e-05	4.17097e-05	5.79034e-05	7.50323e-05	7.90026e-05	4.76337e-05	1.33172e-05	-2.67271e-05	-5.34883e-05	-7.92888e-05	-0.000114349	-0.000133095	-0.00014134	-0.000137231	-0.000127594	-0.000109163	-7.57182e-05	-4.29264e-05	-1.06363e-05	2.59513e-05	5.55281e-05	8.72446e-05	0.000107007	0.000124958	0.000141982	0.0001449	0.000141723
-9.77581e-07	9.82858e-06	1.57496e-05	1.99292e-05	1.74276e-05	8.12894e-06	-2.82001e-06	-6.2608e-06	-2.33839e-05	-2.7569e-05	-3.94322e-05	-4.6871e-05	-4.6429e-05	-6.27761e-05	-7.46064e-05	-0.000102001	-0.000107803	-0.000112061	-0.00010831	-0.000102985	-7.71865e-05	-5.54304e-05	-1.93531e-05	1.74012e-05	3.66183e-05	4.97959e-05	6.46094e-05	6.92445e-05	3.85087e-05	7.14273e-06	-3.00217e-05	-5.27035e-05	-7.47552e-05	-0.000104754	-0.000119559	-0.000125083	-0.000118892	-0.000107047	-8.69617e-05	-5.36206e-05	-2.13778e-05	9.82168e-06	4.52412e-05	7.46371e-05	0.000105684	0.000126006	0.000144777	0.00016192	0.000166415	0.000164674
1.64102e-05	2.68662e-05	3.39161e-05	3.91143e-05	3.68632e-05	2.97299e-05	1.9858e-05	1.8268e-05	3.5132e-06	1.61099e-06	-6.42735e-06	-1.03703e-05	-8.16159e-06	-2.17976e-05	-3.17222e-05	-5.84979e-05	-6.50633e-05	-7.20968e-05	-7.42171e-05	-7.71283e-05	-5.8964e-05	-4.7115e-05	-1.95196e-05	1.09224e-05	2.3627e-05	3.23032e-05	4.34941e-05	4.80331e-05	1.75205e-05	-1.08332e-05	-4.48138e-05	-6.23551e-05	-7.95649e-05	-0.000103554	-0.000113037	-0.000114858	-0.000105075	-9.02249e-05	-6.75442e-05	-3.3288e-05	-7.62581e-07	2.99971e-05	6.46421e-05	9.43067e-05	0.000124791	0.00014568	0.000165029	0.000182025	0.000187539	0.000186695
4.33931e-05	5.34935e-05	6.08144e-05	6.64899e-05	6.40607e-05	5.81189e-05	4.85365e-05	4.68325e-05	3.30241e-05	3.13672e-05	2.509e-05	2.236e-05	2.41397e-05	1.12508e-05	2.07567e-06	-2.46298e-05	-3.16559e-05	-4.04499e-05	-4.64791e-05	-5.43513e-05	-4.06527e-05	-3.44812e-05	-1.21944e-05	1.54081e-05	2.50842e-05	3.21525e-05	4.18711e-05	4.70453e-05	1.79809e-05	-7.08819e-06	-3.79343e-05	-5.13491e-05	-6.47903e-05	-8.36873e-05	-8.90093e-05	-8.82023e-05	-7.58348e-05	-5.91999e-05	-3.55141e-05	-1.56837e-06	3.03893e-05	5.9373e-05	9.2092e-05	0.000121133	0.000149966	0.000171224	0.000190689	0.00020697	0.000213457	0.000212984
7.4275e-05	8.62128e-05	9.5646e-05	0.000102708	0.000100833	9.61567e-05	8.62748e-05	8.32756e-05	6.92943e-05	6.62988e-05	6.00989e-05	5.73885e-05	5.78838e-05	4.51906e-05	3.65992e-05	1.01351e-05	2.87049e-06	-7.12018e-06	-1.61155e-05	-2.77342e-05	-1.77103e-05	-1.67736e-05	-2.1111e-07	2.38197e-05	2.92717e-05	3.3708e-05	4.07759e-05	4.5304e-05	1.65689e-05	-5.62116e-06	-3.36868e-05	-4.37698e-05	-5.39338e-05	-6.79955e-05	-6.93116e-05	-6.5471e-05	-5.06527e-05	-3.21733e-05	-7.39629e-06	2.62549e-05	5.7371e-05	8.43687e-05	0.000114575	0.000142387	0.000168935	0.000189662	0.000208722	0.000223835	0.000230918	0.000230596
9.34282e-05	0.000106409	0.000117434	0.000125635	0.000124475	0.000121106	0.000111814	0.000108261	9.47733e-05	9.11739e-05	8.57644e-05	8.36592e-05	8.31697e-05	7.07317e-05	6.25961e-05	3.6165e-05	2.84818e-05	1.68137e-05	4.52388e-06	-1.11064e-05	-4.40987e-06	-8.06885e-06	3.58343e-06	2.49868e-05	2.70788e-05	2.95658e-05	3.45344e-05	3.86832e-05	1.07712e-05	-8.7238e-06	-3.41694e-05	-4.08273e-05	-4.80244e-05	-5.75208e-05	-5.49177e-05	-4.80077e-05	-3.07595e-05	-1.05475e-05	1.55471e-05	4.94651e-05	8.02902e-05	0.000105673	0.000133456	0.000160398	0.00018461	0.000204886	0.000223276	0.000236911	0.000244026	0.000243121
0.000116178	0.000129577	0.000141154	0.000149729	0.000148515	0.0001453	0.000135806	0.000131189	0.000117809	0.000113178	0.000108387	0.00010681	0.000105856	9.3955e-05	8.64332e-05	6.04969e-05	5.2426e-05	3.90855e-05	2.34976e-05	3.59148e-06	6.49017e-06	-2.1013e-06	4.43672e-06	2.30854e-05	2.2355e-05	2.33757e-05	2.69875e-05	3.11608e-05	4.87258e-06	-1.10856e-05	-3.30366e-05	-3.56396e-05	-3.88827e-05	-4.32906e-05	-3.59417e-05	-2.52697e-05	-5.424e-06	1.65474e-05	4.36431e-05	7.73898e-05	0.000107323	0.000130627	0.000155372	0.00018075	0.000201736	0.000220516	0.000237317	0.000249021	0.000255644	0.000254009
0.000142148	0.000155902	0.000167351	0.000175444	0.000173433	0.000169078	0.000158017	0.000150963	0.000136015	0.00012919	0.000123806	0.000122002	0.000120805	0.000110207	0.000104956	8.14549e-05	7.52507e-05	6.34237e-05	4.84898e-05	2.922e-05	3.15067e-05	2.12122e-05	2.44926e-05	4.10404e-05	3.7232e-05	3.59785e-05	3.66647e-05	3.83159e-05	1.13607e-05	-3.71114e-06	-2.44031e-05	-2.58881e-05	-2.7529e-05	-2.90826e-05	-1.8991e-05	-6.15084e-06	1.50529e-05	3.78144e-05	6.51971e-05	9.84849e-05	0.000127435	0.000148723	0.00017054	0.00019439	0.000212372	0.000229904	0.000245327	0.000255514	0.000261867	0.000259924
0.000172811	0.000187477	0.000199243	0.000207425	0.000205474	0.000199987	0.00018742	0.000177219	0.00016027	0.000150062	0.000142528	0.000138905	0.000135804	0.00012538	0.000121383	9.99864e-05	9.54739e-05	8.5479e-05	7.16741e-05	5.35364e-05	5.57666e-05	4.42059e-05	4.4027e-05	5.72524e-05	5.00734e-05	4.54203e-05	4.1698e-05	3.97658e-05	1.15221e-05	-3.25163e-06	-2.28766e-05	-2.26059e-05	-2.23485e-05	-2.06208e-05	-7.16646e-06	8.58366e-06	3.23355e-05	5.69624e-05	8.56739e-05	0.000119759	0.00014902	0.000168886	0.000188469	0.000210903	0.000225914	0.000242474	0.000256234	0.00026456	0.000269812	0.000266937
0.000195446	0.0002109	0.000222767	0.000231049	0.000229166	0.000222288	0.000208127	0.000194572	0.00017514	0.000161396	0.000151169	0.000145203	0.000139884	0.000129514	0.000127206	0.000108501	0.000106642	0.000100116	8.95996e-05	7.5352e-05	7.98688e-05	6.99082e-05	6.85589e-05	8.00522e-05	7.11268e-05	6.42763e-05	5.66603e-05	5.0726e-05	2.09354e-05	5.68844e-06	-1.38094e-05	-1.31044e-05	-1.18614e-05	-7.99182e-06	7.45701e-06	2.51978e-05	5.09272e-05	7.67016e-05	0.000106186	0.000140393	0.000169713	0.000188057	0.000205282	0.000225883	0.000237837	0.000252665	0.000264306	0.000270673	0.000274546	0.000270602
0.000214855	0.000231309	0.000243283	0.000251759	0.000250479	0.000241929	0.000226327	0.000209485	0.000187649	0.00017076	0.000157567	0.000149089	0.00014196	0.000131898	0.000130999	0.000115233	0.00011584	0.000112583	0.000105335	9.46899e-05	0.000101305	9.24633e-05	9.00646e-05	9.92923e-05	8.84439e-05	7.89394e-05	6.71633e-05	5.73889e-05	2.61972e-05	1.01647e-05	-9.05744e-06	-7.6194e-06	-4.85023e-06	1.14576e-06	1.89308e-05	3.9508e-05	6.76934e-05	9.49892e-05	0.000125854	0.000160946	0.00019098	0.00020805	0.000223545	0.00024239	0.000251251	0.000264732	0.000274052	0.000278222	0.000280076	0.000274728
0.000232384	0.000249303	0.000261153	0.000269475	0.000268565	0.000258393	0.000241686	0.000222399	0.000198606	0.000179109	0.000163668	0.000153256	0.000144892	0.000135527	0.000136151	0.000123088	0.000125845	0.000125614	0.000121569	0.000114636	0.000123209	0.000116206	0.000113164	0.00012048	0.000108381	9.65937e-05	8.11401e-05	6.76999e-05	3.50571e-05	1.76452e-05	-2.06192e-06	-6.59164e-07	2.56006e-06	9.54409e-06	2.8713e-05	5.10836e-05	8.1149e-05	0.000109527	0.000141374	0.000177238	0.000208263	0.000224431	0.000238876	0.000256551	0.000263042	0.000275812	0.000283376	0.000286122	0.000286525	0.000280376
0.000235567	0.00025426	0.000267019	0.000276247	0.000277231	0.000266197	0.000249628	0.000228998	0.000204135	0.000183142	0.000165922	0.000154013	0.000145117	0.000137251	0.000139865	0.00013031	0.000135922	0.000139686	0.000140069	0.000138406	0.000149907	0.000145953	0.000143567	0.000149007	0.000136267	0.000122348	0.000102875	8.51483e-05	5.09109e-05	3.12206e-05	1.04288e-05	1.05436e-05	1.34083e-05	2.05084e-05	3.99842e-05	6.36061e-05	9.48752e-05	0.000123812	0.000156205	0.000191923	0.00022335	0.000238422	0.000251801	0.000267955	0.000272005	0.000283772	0.000289528	0.000291065	0.000290102	0.000283295
0.000232154	0.000252095	0.000265622	0.000275329	0.000277664	0.000265399	0.000248609	0.000226831	0.000200586	0.000178215	0.000159322	0.000146106	0.00013684	0.000130214	0.000134488	0.000127515	0.00013505	0.000141223	0.000143953	0.000145249	0.000158026	0.000155316	0.000152641	0.0001568	0.000143268	0.00012792	0.00010616	8.66105e-05	5.13332e-05	3.04163e-05	9.35487e-06	9.36292e-06	1.22157e-05	1.95785e-05	3.96825e-05	6.433e-05	9.69246e-05	0.000126579	0.000160509	0.000197505	0.00023092	0.000246162	0.000260246	0.000276081	0.000278998	0.000290545	0.000294851	0.000295306	0.000292662	0.000284793
0.000230533	0.000250658	0.000264141	0.000273265	0.000275866	0.000261955	0.000244357	0.000221301	0.000193323	0.00016942	0.000148448	0.000133156	0.000123086	0.000116925	0.000122163	0.000117189	0.000126605	0.000135053	0.000140441	0.000145006	0.000160174	0.00016002	0.00015867	0.000163263	0.000150516	0.000135058	0.000112603	9.20304e-05	5.63699e-05	3.4123e-05	1.2604e-05	1.21432e-05	1.46945e-05	2.14641e-05	4.14253e-05	6.65897e-05	0.000100119	0.000130018	0.000165083	0.000202612	0.000237654	0.000253083	0.000268042	0.000283406	0.000285285	0.000296147	0.000298919	0.000298229	0.000293769	0.000284759
0.000214164	0.000236109	0.000250783	0.000260203	0.000264655	0.000249637	0.000232485	0.000208834	0.000179658	0.000154952	0.000131683	0.000114086	0.000103028	9.74101e-05	0.000103633	0.000100923	0.000112426	0.000123235	0.000131718	0.000140363	0.000158799	0.000162152	0.000163549	0.000169884	0.000159615	0.000145217	0.000123141	0.000102416	6.70027e-05	4.33529e-05	2.12727e-05	1.9573e-05	2.09253e-05	2.62959e-05	4.47914e-05	6.9646e-05	0.000103471	0.000133467	0.00016961	0.00020733	0.000244109	0.000260496	0.000277211	0.000292431	0.000294374	0.000303994	0.000305223	0.000303176	0.000296323	0.000285423
0.000196764	0.000219934	0.000235202	0.00024411	0.000249536	0.000233215	0.000216201	0.00019212	0.000161753	0.000136232	0.000110501	9.04451e-05	7.84381e-05	7.34693e-05	8.07028e-05	8.02496e-05	9.39811e-05	0.000107594	0.000119517	0.0001325	0.000154717	0.000162318	0.000167447	0.000176565	0.000169777	0.000157627	0.000136953	0.000117048	8.30722e-05	5.91149e-05	3.72222e-05	3.45937e-05	3.51941e-05	3.92093e-05	5.56265e-05	7.99385e-05	0.000114228	0.00014391	0.000180441	0.000216883	0.000254132	0.00027114	0.000289211	0.000303203	0.000305141	0.000312026	0.00031128	0.00030764	0.000298448	0.000285766
0.000168344	0.000193606	0.000210696	0.000220152	0.000227911	0.000211445	0.000196106	0.000172954	0.000142329	0.000116882	9.00796e-05	6.87015e-05	5.71557e-05	5.36634e-05	6.23417e-05	6.42705e-05	8.03162e-05	9.66553e-05	0.000111825	0.00012889	0.000154049	0.00016556	0.000174072	0.00018488	0.00018102	0.000170602	0.000150853	0.000131244	9.85875e-05	7.3938e-05	5.18999e-05	4.79159e-05	4.73608e-05	4.97054e-05	6.30818e-05	8.64188e-05	0.000121358	0.000150567	0.000187487	0.000221935	0.000259094	0.000276868	0.000296212	0.000308714	0.000310947	0.000314736	0.000312273	0.000307138	0.000295978	0.000281702
0.000142629	0.000168205	0.000185029	0.000192662	0.000199739	0.00018156	0.000166317	0.000143234	0.000112188	8.67406e-05	5.91218e-05	3.6831e-05	2.6389e-05	2.53795e-05	3.63594e-05	4.17193e-05	6.09342e-05	8.06077e-05	9.95685e-05	0.000121055	0.0001498	0.000165467	0.000177648	0.00019077	0.000190026	0.000181166	0.000162716	0.00014364	0.00011189	8.64287e-05	6.39695e-05	5.81336e-05	5.60244e-05	5.61497e-05	6.6205e-05	8.82884e-05	0.000123001	0.000151193	0.000188058	0.000220229	0.000256862	0.00027548	0.000296203	0.000307716	0.000311172	0.00031264	0.000309816	0.000304305	0.000292845	0.000278235
0.000129546	0.000154673	0.000170088	0.000175202	0.000180257	0.000159606	0.000142988	0.000118839	8.55205e-05	5.84157e-05	2.82583e-05	3.42336e-06	-7.62293e-06	-7.98479e-06	3.51026e-06	1.02382e-05	3.15575e-05	5.33339e-05	7.53692e-05	0.000100892	0.000133512	0.000153786	0.000170402	0.000187648	0.000191166	0.000185406	0.000170203	0.000153112	0.00012255	9.65901e-05	7.37432e-05	6.55668e-05	6.11914e-05	5.81302e-05	6.4045e-05	8.37835e-05	0.000116918	0.000142989	0.000179494	0.000209259	0.000245203	0.000264601	0.00028714	0.000298176	0.000303339	0.000303582	0.00030169	0.000296875	0.000286543	0.000272815
0.000108586	0.000133721	0.000148307	0.000151294	0.000154502	0.00013225	0.000115394	9.10388e-05	5.65236e-05	2.81514e-05	-3.15513e-06	-2.95783e-05	-4.01573e-05	-3.91061e-05	-2.64787e-05	-1.80207e-05	5.16212e-06	2.90205e-05	5.39538e-05	8.30784e-05	0.000118806	0.000142944	0.000163236	0.000183982	0.000191278	0.000188344	0.000176313	0.000161503	0.000132773	0.000107114	8.45697e-05	7.46948e-05	6.86792e-05	6.29371e-05	6.48292e-05	8.21181e-05	0.000112852	0.000136072	0.000171141	0.000197754	0.000231723	0.000250718	0.000273891	0.000283941	0.000289793	0.000288817	0.000287871	0.00028371	0.000274892	0.00026208
9.10572e-05	0.000114667	0.000126365	0.000125813	0.000125812	0.000100728	8.20821e-05	5.6563e-05	2.00518e-05	-9.90046e-06	-4.25838e-05	-7.05964e-05	-8.06331e-05	-7.77387e-05	-6.34427e-05	-5.30431e-05	-2.72932e-05	-1.15564e-06	2.72927e-05	6.03951e-05	9.97599e-05	0.000128302	0.000153	0.000178007	0.000189486	0.000189504	0.000180753	0.000167719	0.000140288	0.000114202	9.1262e-05	7.87557e-05	6.99651e-05	6.07286e-05	5.76476e-05	7.16241e-05	9.95165e-05	0.000119477	0.000152703	0.000175542	0.000206951	0.000225741	0.000249655	0.00025896	0.000266495	0.000264706	0.000266016	0.000263733	0.000257995	0.000247471
7.29362e-05	9.53529e-05	0.000104813	0.00010162	9.87361e-05	7.14763e-05	5.16714e-05	2.56377e-05	-1.29347e-05	-4.43549e-05	-7.79664e-05	-0.000106949	-0.000116594	-0.000112601	-9.75479e-05	-8.60048e-05	-5.85713e-05	-3.06888e-05	7.16347e-07	3.75536e-05	8.0029e-05	0.000112977	0.000142123	0.000171196	0.00018713	0.000190222	0.000184663	0.000173424	0.000147902	0.000121945	9.89587e-05	8.37653e-05	7.22037e-05	5.96385e-05	5.12325e-05	6.1741e-05	8.60598e-05	0.000102027	0.000132332	0.000150614	0.000178383	0.000196089	0.000220044	0.000228749	0.000237818	0.000236043	0.000240709	0.000241205	0.000239714	0.000232728
6.05031e-05	8.14201e-05	8.81749e-05	8.21413e-05	7.60108e-05	4.6375e-05	2.44127e-05	-3.02395e-06	-4.41648e-05	-7.77867e-05	-0.000112464	-0.000143211	-0.000153128	-0.000148898	-0.000133581	-0.000121374	-9.2788e-05	-6.3657e-05	-2.95368e-05	1.06749e-05	5.63005e-05	9.33166e-05	0.000126461	0.000159516	0.000179547	0.000185335	0.000182768	0.000173247	0.00014937	0.000123522	0.000100483	8.28834e-05	6.87135e-05	5.31796e-05	4.02482e-05	4.77185e-05	6.86483e-05	8.13394e-05	0.000109114	0.000123451	0.000147818	0.00016459	0.000188433	0.000196882	0.000207377	0.00020614	0.000214276	0.000217679	0.000220425	0.000216863
4.79583e-05	6.63044e-05	6.92589e-05	5.97451e-05	4.89435e-05	1.64831e-05	-8.24828e-06	-3.73678e-05	-8.1435e-05	-0.000117687	-0.000153583	-0.00018591	-0.00019607	-0.000191136	-0.000175267	-0.000162506	-0.000132449	-0.000101986	-6.51358e-05	-2.14645e-05	2.75059e-05	6.89395e-05	0.000105839	0.00014281	0.000167053	0.000175283	0.000175558	0.000167759	0.000145831	0.000120578	9.81577e-05	7.83873e-05	6.20668e-05	4.39896e-05	2.69553e-05	3.16805e-05	4.90906e-05	5.82732e-05	8.28818e-05	9.25268e-05	0.000112351	0.00012738	0.000150018	0.000157615	0.000169508	0.000168974	0.000181687	0.000189207	0.000197864	0.00019954
1.28882e-05	2.91979e-05	2.93067e-05	1.74805e-05	4.24147e-06	-2.90187e-05	-5.34303e-05	-8.17087e-05	-0.000126177	-0.000162833	-0.000198148	-0.000230644	-0.000239676	-0.000233281	-0.000216084	-0.000202272	-0.000170376	-0.000138509	-9.89103e-05	-5.22114e-05	-1.78718e-07	4.47002e-05	8.42062e-05	0.000123708	0.000150725	0.000159451	0.000160521	0.00015258	0.000131032	0.000104619	8.15765e-05	5.82083e-05	3.81796e-05	1.64801e-05	-5.81953e-06	-4.35319e-06	9.43093e-06	1.50441e-05	3.59782e-05	4.0608e-05	5.54102e-05	6.94888e-05	9.15158e-05	9.95466e-05	0.00011443	0.000116271	0.000135711	0.000149642	0.000166209	0.00017497
-6.75346e-06	7.16938e-06	4.27359e-06	-9.78436e-06	-2.60292e-05	-6.01638e-05	-8.54904e-05	-0.000114172	-0.000159941	-0.000197695	-0.000232739	-0.000266241	-0.000275776	-0.000269446	-0.000252209	-0.000238857	-0.00020668	-0.00017481	-0.000133913	-8.54841e-05	-3.14418e-05	1.59736e-05	5.72202e-05	9.88804e-05	0.000128234	0.000137286	0.000139292	0.000131619	0.000110645	8.38418e-05	6.09201e-05	3.48993e-05	1.21877e-05	-1.21992e-05	-3.84172e-05	-3.98219e-05	-2.95109e-05	-2.69975e-05	-9.65367e-06	-9.62826e-06	3.22031e-09	1.25701e-05	3.35984e-05	4.2042e-05	5.91848e-05	6.40693e-05	9.00228e-05	0.000110397	0.00013528	0.000151546
-4.18886e-06	5.96058e-06	-1.27977e-06	-1.75111e-05	-3.76375e-05	-7.28867e-05	-9.94835e-05	-0.000128755	-0.000175702	-0.000214111	-0.000248726	-0.000282538	-0.000292603	-0.000286317	-0.000270162	-0.000258191	-0.000227547	-0.000197401	-0.00015699	-0.000109051	-5.51535e-05	-7.13783e-06	3.37038e-05	7.52994e-05	0.000105158	0.000112579	0.000113805	0.000105035	8.32494e-05	5.48816e-05	3.09199e-05	1.28373e-06	-2.49807e-05	-5.28144e-05	-8.3005e-05	-8.70164e-05	-8.0102e-05	-7.99582e-05	-6.53541e-05	-6.8629e-05	-6.24428e-05	-5.00593e-05	-2.87143e-05	-1.82649e-05	2.24652e-06	1.15446e-05	4.53563e-05	7.28627e-05	0.000105844	0.000129577
3.10677e-06	1.02637e-05	-3.95411e-07	-1.84226e-05	-4.17469e-05	-7.78063e-05	-0.000106721	-0.000137238	-0.000185975	-0.000226151	-0.000261097	-0.000296244	-0.000308357	-0.000303348	-0.000289069	-0.00027989	-0.000251831	-0.000224167	-0.000185316	-0.000138629	-8.47916e-05	-3.6173e-05	4.99869e-06	4.80026e-05	7.97426e-05	8.77677e-05	9.09655e-05	8.43521e-05	6.44874e-05	3.80025e-05	1.63109e-05	-1.32255e-05	-3.90831e-05	-6.68978e-05	-9.70181e-05	-0.000101394	-9.7124e-05	-9.8234e-05	-8.61065e-05	-9.18865e-05	-8.90326e-05	-7.87509e-05	-5.93153e-05	-4.90487e-05	-2.8534e-05	-1.76765e-05	1.91123e-05	5.05108e-05	8.82823e-05	0.000116731
1.24917e-05	1.47419e-05	-4.60474e-07	-2.08359e-05	-4.75765e-05	-8.51361e-05	-0.000116866	-0.000148472	-0.000198995	-0.000239793	-0.000273318	-0.000307341	-0.000319577	-0.000314456	-0.00030099	-0.000293112	-0.00026628	-0.000240192	-0.000202034	-0.000156507	-0.000102766	-5.39592e-05	-1.33751e-05	2.97637e-05	6.19837e-05	6.92619e-05	7.29196e-05	6.72624e-05	4.84361e-05	2.29371e-05	2.97925e-06	-2.67543e-05	-5.27019e-05	-8.05598e-05	-0.000110666	-0.000115692	-0.000113693	-0.000115816	-0.000106324	-0.000114702	-0.000115731	-0.000107303	-9.03394e-05	-8.02519e-05	-5.97309e-05	-4.73333e-05	-7.26425e-06	2.8397e-05	7.0357e-05	0.000103197
2.12073e-05	1.87558e-05	-8.97972e-07	-2.36509e-05	-5.32535e-05	-9.19602e-05	-0.000125628	-0.000157682	-0.000208522	-0.000248778	-0.000280615	-0.000313215	-0.000325732	-0.000320044	-0.000306753	-0.00029932	-0.000273353	-0.000248341	-0.00021042	-0.000165886	-0.00011218	-6.32899e-05	-2.35759e-05	1.89607e-05	5.06367e-05	5.60985e-05	5.89437e-05	5.30837e-05	3.38566e-05	8.27449e-06	-1.13211e-05	-4.21336e-05	-6.91421e-05	-9.79402e-05	-0.000128354	-0.000134072	-0.000134715	-0.000137564	-0.000130833	-0.000141448	-0.000145604	-0.000138665	-0.000124104	-0.000113808	-9.32589e-05	-7.96379e-05	-3.68263e-05	3.26903e-06	4.87942e-05	8.57345e-05
3.54361e-05	3.04533e-05	9.00395e-06	-1.28009e-05	-4.19613e-05	-7.8214e-05	-0.000111011	-0.000140671	-0.000189138	-0.000226902	-0.000255972	-0.000286349	-0.000299049	-0.00029405	-0.00028269	-0.000277671	-0.000255188	-0.000234003	-0.000199907	-0.000159883	-0.000109454	-6.32118e-05	-2.66231e-05	1.33616e-05	4.32857e-05	4.63584e-05	4.84738e-05	4.29828e-05	2.40094e-05	-6.05111e-07	-1.86623e-05	-4.9137e-05	-7.58072e-05	-0.000103835	-0.000132565	-0.00013764	-0.000139629	-0.000141693	-0.000136098	-0.000147116	-0.000152914	-0.000146718	-0.000133453	-0.000122733	-0.000102213	-8.71622e-05	-4.26681e-05	8.17425e-07	4.82715e-05	8.83007e-05
7.62774e-05	7.03232e-05	4.91503e-05	2.92058e-05	1.28799e-06	-3.26974e-05	-6.54822e-05	-9.43165e-05	-0.000140869	-0.000177299	-0.000203599	-0.000232271	-0.000245439	-0.000242038	-0.000234493	-0.000233024	-0.000215536	-0.000199432	-0.000170834	-0.000137511	-9.29717e-05	-5.17369e-05	-2.02155e-05	1.50461e-05	4.18303e-05	4.15495e-05	4.24428e-05	3.78544e-05	2.01493e-05	-2.53758e-06	-1.81177e-05	-4.6136e-05	-7.03636e-05	-9.53592e-05	-0.00012044	-0.000123319	-0.000124819	-0.000124782	-0.000119106	-0.000129181	-0.000136155	-0.000130745	-0.000119654	-0.000109689	-9.10044e-05	-7.67597e-05	-3.35565e-05	1.03799e-05	5.68421e-05	9.71439e-05
0.000101301	9.32356e-05	7.19755e-05	5.35653e-05	2.7108e-05	-3.77089e-06	-3.46877e-05	-6.07015e-05	-0.000104103	-0.000137468	-0.000160021	-0.000185925	-0.00019839	-0.000195988	-0.000191758	-0.000193703	-0.000181009	-0.000170231	-0.000147474	-0.000120663	-8.14609e-05	-4.46946e-05	-1.76142e-05	1.39743e-05	3.84246e-05	3.57442e-05	3.68719e-05	3.41519e-05	1.86126e-05	-1.30252e-06	-1.3563e-05	-3.83128e-05	-5.90827e-05	-8.01181e-05	-0.000100717	-0.000100724	-0.000101264	-9.84322e-05	-9.22394e-05	-0.000100711	-0.000108296	-0.000103795	-9.53273e-05	-8.68843e-05	-7.08493e-05	-5.8356e-05	-1.78004e-05	2.55363e-05	6.94963e-05	0.000108828
0.000136499	0.000128708	0.00010928	9.36697e-05	7.03998e-05	4.28889e-05	1.37693e-05	-1.06632e-05	-5.19341e-05	-8.33466e-05	-0.000103946	-0.000128636	-0.00014258	-0.000143742	-0.000145309	-0.000153013	-0.000146939	-0.000142384	-0.000126474	-0.000106248	-7.21888e-05	-3.91423e-05	-1.50946e-05	1.42886e-05	3.77698e-05	3.47988e-05	3.79386e-05	3.87261e-05	2.69595e-05	1.14111e-05	3.48308e-06	-1.70363e-05	-3.38674e-05	-5.08139e-05	-6.68801e-05	-6.4297e-05	-6.39637e-05	-5.88732e-05	-5.22531e-05	-5.95482e-05	-6.72897e-05	-6.33124e-05	-5.6607e-05	-4.89949e-05	-3.45928e-05	-2.24833e-05	1.5953e-05	5.921e-05	0.000101059	0.000139588
0.000159828	0.000151691	0.000133555	0.000119959	9.95377e-05	7.49523e-05	4.75109e-05	2.47649e-05	-1.43627e-05	-4.36665e-05	-6.20475e-05	-8.56641e-05	-0.0001002	-0.000103571	-0.000109336	-0.000121036	-0.000120278	-0.000120681	-0.00011017	-9.49457e-05	-6.49269e-05	-3.4662e-05	-1.27756e-05	1.49181e-05	3.77472e-05	3.49891e-05	4.04273e-05	4.48301e-05	3.68277e-05	2.53202e-05	2.09973e-05	3.99007e-06	-9.73969e-06	-2.32151e-05	-3.60188e-05	-3.20974e-05	-3.13293e-05	-2.491e-05	-1.88213e-05	-2.50187e-05	-3.36606e-05	-3.05921e-05	-2.6818e-05	-2.06681e-05	-8.22999e-06	3.0061e-06	3.9239e-05	8.22535e-05	0.00012212	0.000160036
0.000202854	0.000193989	0.000177419	0.000164834	0.000145896	0.000122928	9.61529e-05	7.34313e-05	3.57402e-05	7.63094e-06	-9.85574e-06	-3.3201e-05	-4.8798e-05	-5.46594e-05	-6.44639e-05	-7.91697e-05	-8.27953e-05	-8.69914e-05	-8.01546e-05	-6.83507e-05	-4.10218e-05	-1.25372e-05	8.33272e-06	3.49479e-05	5.71843e-05	5.49589e-05	6.17993e-05	6.86917e-05	6.31859e-05	5.40287e-05	5.12883e-05	3.68146e-05	2.49511e-05	1.40371e-05	3.61268e-06	8.38788e-06	9.265e-06	1.62243e-05	2.15241e-05	1.62243e-05	7.05853e-06	8.51374e-06	9.59491e-06	1.37456e-05	2.32733e-05	3.22659e-05	6.48491e-05	0.000106207	0.000142861	0.000178886
0.000235882	0.000227111	0.000212694	0.000201639	0.000184911	0.000163992	0.000138957	0.000117195	8.15387e-05	5.51019e-05	3.91582e-05	1.66072e-05	4.96659e-07	-7.46062e-06	-2.09867e-05	-3.84899e-05	-4.63344e-05	-5.45173e-05	-5.17293e-05	-4.39479e-05	-2.00733e-05	6.0048e-06	2.55956e-05	5.06897e-05	7.20903e-05	7.05509e-05	7.91238e-05	8.84857e-05	8.60026e-05	7.99965e-05	7.94661e-05	6.77034e-05	5.7956e-05	5.02453e-05	4.29307e-05	4.89172e-05	5.05902e-05	5.83801e-05	6.41039e-05	6.06236e-05	5.17807e-05	5.24354e-05	5.18966e-05	5.43372e-05	6.14633e-05	6.86694e-05	9.76665e-05	0.000136705	0.000169633	0.00020302
0.000262767	0.000254989	0.000243733	0.000234744	0.000221035	0.000202993	0.00018064	0.000160687	0.00012812	0.000104038	9.02716e-05	6.89204e-05	5.34752e-05	4.33305e-05	2.5673e-05	4.82415e-06	-8.09963e-06	-2.0643e-05	-2.27831e-05	-1.95101e-05	4.76119e-07	2.42737e-05	4.31374e-05	6.794e-05	9.00473e-05	9.14439e-05	0.000103651	0.000117141	0.000119408	0.000118163	0.000120864	0.000113181	0.000106314	0.000102544	9.80258e-05	0.000105273	0.000107724	0.000115923	0.000121748	0.000119456	0.000110822	0.000110404	0.000107079	0.000106936	0.000110286	0.000114237	0.000137655	0.000172147	0.000200133	0.000229236
0.000274513	0.00026736	0.000258525	0.000250709	0.000238897	0.00022263	0.000202539	0.000183966	0.00015397	0.000132324	0.000120729	0.000100971	8.72368e-05	7.6946e-05	5.78851e-05	3.67173e-05	2.20641e-05	8.27844e-06	4.9222e-06	7.21328e-06	2.63929e-05	5.01521e-05	6.99223e-05	9.51887e-05	0.000117714	0.000121507	0.000135325	0.000150455	0.000154777	0.000155418	0.000158248	0.000151667	0.00014518	0.000143127	0.000139837	0.000147286	0.000150473	0.000159119	0.000165361	0.000164803	0.000157101	0.000156182	0.000151462	0.000150271	0.000151419	0.000153319	0.000172152	0.000202986	0.000226575	0.000251943
0.000271094	0.000264707	0.00025847	0.000252178	0.000242882	0.000229142	0.000212669	0.000196932	0.000170791	0.000153001	0.000144427	0.00012748	0.000116702	0.000107518	8.85245e-05	6.82639e-05	5.27256e-05	3.85113e-05	3.46327e-05	3.64985e-05	5.51068e-05	7.89191e-05	9.94815e-05	0.000124819	0.000146861	0.000152374	0.000166575	0.000181613	0.000186335	0.000187576	0.000189138	0.000182167	0.000174958	0.000173793	0.000171189	0.000178977	0.0001839	0.000193695	0.000201481	0.000203986	0.000199101	0.000198966	0.000194133	0.000192782	0.000192398	0.000192206	0.000206227	0.000232247	0.000250489	0.000271234
0.000255781	0.000250323	0.000246982	0.000242227	0.000235211	0.000223932	0.000211631	0.000199173	0.000177262	0.000164052	0.0001593	0.000145979	0.000139476	0.000132433	0.000114399	9.53669e-05	7.93343e-05	6.49338e-05	6.03496e-05	6.1315e-05	7.88754e-05	0.000102165	0.000122996	0.000148088	0.000169705	0.000177077	0.000191503	0.000206068	0.000211022	0.000212203	0.000212147	0.000204094	0.000195452	0.000194285	0.000191371	0.00019857	0.000204706	0.00021482	0.000223864	0.000228966	0.00022656	0.000227513	0.000222954	0.000222102	0.000221179	0.000220495	0.000231361	0.000254682	0.000269876	0.000287649
0.000228981	0.000224509	0.000223783	0.000220407	0.00021532	0.000206274	0.000198428	0.000189736	0.00017251	0.00016451	0.000164267	0.000155383	0.000154126	0.000150674	0.000135176	0.000119008	0.000104033	9.10148e-05	8.73507e-05	8.89233e-05	0.000106588	0.000130443	0.000152233	0.000177402	0.000198526	0.000207675	0.00022104	0.000233549	0.000237031	0.000236791	0.000233724	0.000222937	0.000211648	0.00020926	0.0002049	0.00021117	0.000218791	0.000229654	0.000240716	0.00024926	0.000250913	0.000254315	0.0002522	0.000253491	0.000253338	0.000252822	0.000260893	0.000280134	0.000291392	0.000305019
0.000190801	0.000187572	0.000189532	0.000188029	0.000185292	0.000179162	0.000176976	0.000173564	0.00016244	0.00016108	0.000166291	0.000163096	0.000168068	0.000169292	0.00015736	0.000144367	0.000130488	0.000118142	0.000114228	0.000115049	0.000131658	0.000155089	0.000177035	0.000201788	0.000222466	0.000234129	0.000246899	0.000257562	0.000259982	0.00025824	0.00025216	0.00023886	0.000224607	0.000219692	0.000213116	0.000217119	0.000225451	0.000235702	0.000247728	0.000258769	0.000264023	0.000269646	0.000270055	0.000274067	0.00027526	0.000275542	0.000281835	0.000297996	0.000306023	0.000316193
0.00013236	0.000130305	0.000134873	0.000135569	0.000135511	0.000132811	0.000137411	0.000140862	0.00013726	0.0001446	0.000157263	0.000162053	0.000175516	0.000183989	0.000177974	0.000170141	0.000159171	0.000148896	0.000145468	0.000145715	0.00016074	0.000182591	0.000203067	0.00022509	0.000243059	0.000254612	0.000263892	0.000270132	0.000268684	0.000263798	0.000253274	0.000236279	0.000218326	0.000210753	0.000201931	0.00020437	0.000214676	0.000225513	0.000239575	0.000254099	0.000263657	0.00027245	0.000276238	0.000283403	0.000286661	0.00028835	0.000293707	0.000308018	0.000313795	0.000321578
6.21219e-05	6.06117e-05	6.7377e-05	7.01305e-05	7.28467e-05	7.3845e-05	8.60836e-05	9.76191e-05	0.000102969	0.000120467	0.000141646	0.000155832	0.00017873	0.000195531	0.000196278	0.00019391	0.000185795	0.000177186	0.000173294	0.000171564	0.000183516	0.000202148	0.000219351	0.00023704	0.000251068	0.000260938	0.000265765	0.000267169	0.000261368	0.000253241	0.000238729	0.000218052	0.000197128	0.000187225	0.00017669	0.000178114	0.000191129	0.000203403	0.000220434	0.000239121	0.000253823	0.000266889	0.00027526	0.000286615	0.000293154	0.000297439	0.000302708	0.000315887	0.000320067	0.000325833
4.07762e-06	4.0187e-06	1.31013e-05	1.82018e-05	2.31658e-05	2.75026e-05	4.58923e-05	6.36099e-05	7.594e-05	0.000101263	0.000128879	0.000150139	0.000179645	0.000202535	0.000207897	0.000209275	0.000202867	0.000194907	0.00018993	0.000185855	0.000194828	0.000210734	0.000225128	0.000239135	0.000250066	0.000258423	0.000259207	0.000255981	0.000245562	0.000233889	0.000215258	0.000190526	0.000165939	0.000152618	0.000139471	0.000139083	0.000154038	0.000167234	0.00018678	0.000209675	0.000229358	0.000247311	0.00026108	0.000277651	0.000289007	0.000297299	0.000304183	0.000318497	0.000322577	0.000327713
-6.672e-05	-6.55865e-05	-5.43445e-05	-4.69226e-05	-3.92455e-05	-3.10528e-05	-5.29096e-06	2.07914e-05	4.18447e-05	7.67867e-05	0.000112301	0.000142055	0.000179202	0.00020892	0.000219067	0.000223842	0.00021833	0.000209569	0.000201578	0.00019317	0.000197497	0.000209465	0.000219956	0.000229644	0.000237583	0.000244158	0.00024132	0.000234287	0.000219821	0.000205362	0.000183681	0.000155641	0.000128032	0.000111561	9.56918e-05	9.35243e-05	0.000110651	0.000124735	0.000147036	0.000174097	0.00019853	0.000221511	0.000240848	0.000262814	0.000279228	0.000291889	0.000301179	0.000317436	0.000322189	0.000327369
-0.000149584	-0.000147308	-0.000133731	-0.000123875	-0.000112931	-9.97758e-05	-6.52644e-05	-2.93283e-05	1.67694e-06	4.74983e-05	9.25062e-05	0.000131699	0.000177263	0.000213926	0.000228332	0.000235188	0.000229261	0.000218072	0.000205132	0.000190539	0.000188692	0.000195347	0.000200939	0.000205929	0.000210997	0.000215621	0.000210113	0.000200639	0.000183446	0.000167783	0.000145039	0.000115487	8.66489e-05	6.81447e-05	5.06901e-05	4.72861e-05	6.68462e-05	8.21942e-05	0.000107196	0.000138057	0.000167147	0.000195203	0.000220471	0.000247732	0.000269514	0.000286674	0.000298768	0.000316797	0.000322469	0.00032784
-0.000224482	-0.000220119	-0.000203532	-0.000190209	-0.000175804	-0.000157226	-0.00011439	-6.90675e-05	-2.87824e-05	2.68857e-05	7.98762e-05	0.00012687	0.000178446	0.000219567	0.00023595	0.000242913	0.000234744	0.000219202	0.000199481	0.000177043	0.000167967	0.000169166	0.000169887	0.000170993	0.000174544	0.000178012	0.000171848	0.000162351	0.000144741	0.00013011	0.000108954	7.99619e-05	5.16066e-05	3.19814e-05	1.33133e-05	8.72856e-06	2.98109e-05	4.55189e-05	7.19135e-05	0.000105112	0.000137052	0.000168819	0.000198823	0.000230272	0.000256413	0.000277289	0.000291998	0.000312337	0.000319387	0.000325575
-0.000292154	-0.000285364	-0.000265341	-0.000248365	-0.000230253	-0.000205458	-0.000153832	-9.91325e-05	-4.97772e-05	1.51578e-05	7.57011e-05	0.000129822	0.00018631	0.000230441	0.000247314	0.000252565	0.000240728	0.000219096	0.000190631	0.00015844	0.000140304	0.000134181	0.000128444	0.000124382	0.000125531	0.00012672	0.000119681	0.000110273	9.27646e-05	7.98579e-05	6.17567e-05	3.46189e-05	8.18718e-06	-1.13675e-05	-2.98638e-05	-3.4637e-05	-1.12763e-05	5.67863e-06	3.42402e-05	7.03456e-05	0.000105365	0.000141393	0.000176612	0.000212184	0.000243025	0.000267779	0.000285467	0.000308079	0.000316636	0.000323673
-0.000367067	-0.00035796	-0.000334122	-0.000312975	-0.000290379	-0.000258735	-0.000197334	-0.000132389	-7.25808e-05	2.45945e-06	7.10837e-05	0.000132154	0.000192635	0.000238345	0.000253458	0.000254688	0.000236291	0.000205522	0.000165574	0.000121311	9.32715e-05	8.06432e-05	7.01602e-05	6.36921e-05	6.58633e-05	6.76065e-05	6.33903e-05	5.79118e-05	4.34645e-05	3.44284e-05	2.13942e-05	-2.60962e-06	-2.64907e-05	-4.59079e-05	-6.48746e-05	-7.06984e-05	-4.65367e-05	-2.97706e-05	-5.59473e-07	3.70257e-05	7.36013e-05	0.000112613	0.000152177	0.000191104	0.000226217	0.000254704	0.000275453	0.00030087	0.000311516	0.00032014
-0.000431169	-0.000418861	-0.000391507	-0.000366948	-0.00034097	-0.000303672	-0.000234295	-0.000160797	-9.26024e-05	-9.84785e-06	6.56059e-05	0.0001326	0.000196386	0.0002437	0.000257616	0.000255792	0.000232317	0.000194189	0.000144453	8.92798e-05	5.14878e-05	3.11716e-05	1.45229e-05	3.68765e-06	4.60087e-06	4.10114e-06	4.61547e-07	-3.39304e-06	-1.66322e-05	-2.32443e-05	-3.14315e-05	-5.20345e-05	-7.26057e-05	-9.13429e-05	-0.000109596	-0.000114979	-8.8601e-05	-7.07329e-05	-3.97819e-05	-2.20378e-08	3.87271e-05	8.09802e-05	0.000125734	0.000168055	0.000208072	0.000240773	0.000264923	0.000292802	0.00030563	0.000315989
-0.000491898	-0.000474729	-0.000441941	-0.000412668	-0.000382321	-0.000338083	-0.00026047	-0.00017816	-0.000101835	-1.17323e-05	6.9995e-05	0.000142148	0.000208207	0.000255839	0.000267714	0.000261513	0.000232158	0.000185534	0.000125193	5.78154e-05	9.41044e-06	-1.95424e-05	-4.31107e-05	-5.88634e-05	-5.98405e-05	-6.31156e-05	-6.60675e-05	-6.79209e-05	-7.92403e-05	-8.33031e-05	-8.58789e-05	-0.000102564	-0.000118896	-0.000135744	-0.000152334	-0.000156475	-0.000127297	-0.000107654	-7.45762e-05	-3.22547e-05	8.67308e-06	5.43285e-05	0.000104059	0.000149396	0.000193622	0.000229791	0.000256675	0.000286544	0.000301029	0.000312786
-0.000566407	-0.000542508	-0.000501874	-0.000465502	-0.000428161	-0.000373925	-0.000285637	-0.000193003	-0.000107606	-9.82857e-06	7.74569e-05	0.000153515	0.000219542	0.000264447	0.000270828	0.000257186	0.000218787	0.000160853	8.7366e-05	6.35185e-06	-5.26818e-05	-8.87726e-05	-0.000117994	-0.000136345	-0.000136987	-0.000141638	-0.000142353	-0.000140637	-0.000148803	-0.000149619	-0.00014581	-0.000158386	-0.000170247	-0.000185141	-0.000200187	-0.000202987	-0.000170974	-0.000149598	-0.000114233	-6.92731e-05	-2.61995e-05	2.27062e-05	7.74495e-05	0.000125823	0.000174359	0.000214222	0.000244291	0.000276945	0.000293724	0.000307679
-0.000638145	-0.000606651	-0.000557749	-0.000514246	-0.000470093	-0.000406508	-0.000309012	-0.000207883	-0.000115389	-1.19059e-05	7.98378e-05	0.000159103	0.000225728	0.000269878	0.000273574	0.000255853	0.000212304	0.000147235	6.52006e-05	-2.56476e-05	-9.34242e-05	-0.000136393	-0.000171146	-0.00019351	-0.000196343	-0.000204642	-0.000205837	-0.000203694	-0.000211005	-0.00021098	-0.000202527	-0.000212142	-0.000219878	-0.000233176	-0.000246394	-0.000247363	-0.000212612	-0.000189386	-0.000151943	-0.000105185	-6.07996e-05	-9.64287e-06	4.92723e-05	9.96543e-05	0.000151837	0.000195061	0.000228192	0.000263881	0.000283263	0.000300036
-0.000709437	-0.00067023	-0.00061283	-0.000562351	-0.00051168	-0.000439073	-0.000333076	-0.00022418	-0.000124888	-1.5734e-05	8.0824e-05	0.00016403	0.000232451	0.000277033	0.000279987	0.000260128	0.000214222	0.00014513	5.8044e-05	-3.90859e-05	-0.000112968	-0.000161539	-0.00020144	-0.000228385	-0.000234454	-0.000248019	-0.000251932	-0.000252131	-0.000261528	-0.000264368	-0.000255116	-0.000265622	-0.000272927	-0.000286464	-0.000299782	-0.000300086	-0.00026313	-0.000238553	-0.000198802	-0.000149682	-0.000103671	-4.9741e-05	1.40695e-05	6.69943e-05	0.000123558	0.000170835	0.000207812	0.000247017	0.000269412	0.00028953
-0.000774752	-0.000726468	-0.000659605	-0.000600714	-0.000542529	-0.000460269	-0.000346308	-0.000229713	-0.000124641	-1.14446e-05	8.83363e-05	0.000173774	0.000241792	0.000284747	0.000285124	0.000261442	0.000211743	0.000137396	4.41366e-05	-5.98715e-05	-0.000139474	-0.000192574	-0.000236586	-0.00026685	-0.000275325	-0.00029241	-0.000297631	-0.000298803	-0.000309131	-0.00031406	-0.000303354	-0.000314496	-0.000320919	-0.000334611	-0.000347919	-0.000347493	-0.000308747	-0.000283225	-0.000241324	-0.000190507	-0.000143304	-8.72506e-05	-1.9134e-05	3.56628e-05	9.60404e-05	0.00014692	0.000187281	0.000228938	0.000253695	0.000276841
-0.000869986	-0.000811025	-0.000733248	-0.00066524	-0.000598381	-0.000505042	-0.000381294	-0.000255044	-0.000142791	-2.35766e-05	8.15726e-05	0.000172022	0.000242985	0.000287926	0.000289138	0.000264769	0.00021383	0.000136841	3.985e-05	-6.94261e-05	-0.000154427	-0.000212485	-0.000261488	-0.000296249	-0.000308607	-0.000330807	-0.000338941	-0.00034316	-0.000355852	-0.000364294	-0.000353119	-0.000365048	-0.000370376	-0.00038474	-0.000397741	-0.000395996	-0.000355379	-0.000329058	-0.000285283	-0.000233394	-0.000185587	-0.000128312	-5.65068e-05	-3.42138e-07	6.31697e-05	0.00011734	0.000160978	0.000205324	0.00023293	0.0002598
-0.000950959	-0.000880914	-0.000792234	-0.000715398	-0.000641332	-0.000538701	-0.000407369	-0.000274083	-0.000156414	-3.28818e-05	7.67465e-05	0.000171706	0.000245963	0.000293696	0.000297514	0.000274084	0.000223699	0.000145699	4.62223e-05	-6.75941e-05	-0.000158633	-0.000222519	-0.000278255	-0.000320252	-0.000339256	-0.000368134	-0.000381793	-0.000390522	-0.000407292	-0.000420588	-0.000409981	-0.000423514	-0.000428215	-0.000443452	-0.000455985	-0.000452665	-0.000409703	-0.000382138	-0.00033617	-0.000283041	-0.000234503	-0.000175868	-0.000100505	-4.29597e-05	2.37638e-05	8.13865e-05	0.000128759	0.000176227	0.000207265	0.000238399
-0.00105742	-0.000971396	-0.000866555	-0.000775459	-0.000688722	-0.000572332	-0.000430112	-0.000287542	-0.000163342	-3.54617e-05	7.76208e-05	0.000175166	0.000250419	0.000298581	0.000302871	0.000278907	0.000228336	0.000149127	4.76959e-05	-6.95708e-05	-0.000164815	-0.000233266	-0.000294219	-0.000342618	-0.000367773	-0.000402284	-0.000421219	-0.000434432	-0.000455411	-0.00047404	-0.000464844	-0.000480974	-0.000485844	-0.000501538	-0.000513571	-0.000508416	-0.000463026	-0.000434245	-0.00038616	-0.000332098	-0.000283011	-0.000223288	-0.000144889	-8.61962e-05	-1.68996e-05	4.379e-05	9.48709e-05	0.000145982	0.00018086	0.00021646
-0.00118138	-0.00107978	-0.000959099	-0.0008543	-0.000755145	-0.000624476	-0.000470376	-0.000316752	-0.000184734	-5.10139e-05	6.7608e-05	0.000170607	0.000249508	0.000300741	0.000308039	0.000285578	0.000236201	0.000156637	5.33784e-05	-6.74532e-05	-0.000168143	-0.000243278	-0.000311822	-0.000368947	-0.000403059	-0.00044589	-0.000472343	-0.000492332	-0.000519697	-0.000545452	-0.000539065	-0.000558331	-0.000563673	-0.000580836	-0.000592184	-0.000584431	-0.000535761	-0.000504931	-0.000453613	-0.000397755	-0.000347229	-0.00028554	-0.000203209	-0.000142062	-6.93743e-05	-4.51913e-06	5.13692e-05	0.000107121	0.000146988	0.000188178
-0.00126628	-0.00114993	-0.00101495	-0.00089827	-0.000788497	-0.000646938	-0.000484504	-0.000324374	-0.000188389	-5.22183e-05	6.81305e-05	0.000172905	0.000251727	0.00030295	0.000310384	0.000287658	0.000238181	0.000157703	5.28362e-05	-7.04257e-05	-0.000174704	-0.000253349	-0.000326586	-0.000390171	-0.000430707	-0.000479155	-0.000511188	-0.000536979	-0.000569577	-0.000601885	-0.000599202	-0.000622785	-0.000630792	-0.00065058	-0.000662798	-0.000654848	-0.000604966	-0.000573559	-0.000520415	-0.000463611	-0.000412007	-0.000348438	-0.000262391	-0.000197867	-0.000121218	-5.13377e-05	1.07032e-05	7.26825e-05	0.000118743	0.000165904
-0.00135505	-0.00122479	-0.00107557	-0.000946975	-0.000826374	-0.000674188	-0.000504055	-0.000337743	-0.000198046	-5.99642e-05	6.25437e-05	0.000170171	0.000250709	0.000303966	0.00031452	0.00029457	0.000248628	0.000171531	6.98371e-05	-5.09469e-05	-0.000155036	-0.000235565	-0.000312112	-0.000381688	-0.000429573	-0.000484299	-0.000523528	-0.000556667	-0.000596566	-0.000637301	-0.000642052	-0.000673337	-0.000687461	-0.000711713	-0.000726965	-0.000720288	-0.000670811	-0.000639963	-0.000585832	-0.000528703	-0.000476558	-0.00041132	-0.000322	-0.000254604	-0.000174368	-9.98788e-05	-3.20595e-05	3.53788e-05	8.7472e-05	0.000140117
-0.00146568	-0.00132094	-0.00115619	-0.00101483	-0.000882694	-0.000718166	-0.000538364	-0.000363021	-0.000217199	-7.51623e-05	5.11487e-05	0.00016283	0.000246105	0.000302393	0.000316689	0.000300323	0.00025847	0.000185753	8.81418e-05	-2.90007e-05	-0.000132111	-0.000213622	-0.000292713	-0.000367649	-0.000423023	-0.000483562	-0.000530289	-0.000571093	-0.000618947	-0.000668521	-0.000681667	-0.000721556	-0.000743052	-0.000772805	-0.000791871	-0.000787334	-0.000739289	-0.000709705	-0.000655322	-0.000598879	-0.000546928	-0.000481224	-0.000390118	-0.000320709	-0.000237897	-0.000159395	-8.61135e-05	-1.31864e-05	4.54645e-05	0.000104633
-0.00155008	-0.00139266	-0.00121409	-0.00106098	-0.000917911	-0.000743636	-0.000556799	-0.000375758	-0.000226438	-8.31654e-05	4.4674e-05	0.000158396	0.000242687	0.000300701	0.00031748	0.000303757	0.000265143	0.000195775	0.000101108	-1.33956e-05	-0.000115663	-0.000198498	-0.000279669	-0.000359065	-0.000420207	-0.000485118	-0.000536999	-0.000583242	-0.000636683	-0.00069204	-0.000711065	-0.000756556	-0.000783374	-0.00081656	-0.00083795	-0.000834707	-0.000787691	-0.000759013	-0.000704339	-0.000648233	-0.000596123	-0.000529482	-0.000437119	-0.000365583	-0.000281165	-0.000200125	-0.000122397	-4.5482e-05	1.78704e-05	8.13952e-05
-0.00164869	-0.00147827	-0.00128561	-0.00112051	-0.000965992	-0.000780906	-0.000585027	-0.000395601	-0.00024124	-9.4957e-05	3.58831e-05	0.000152949	0.00023921	0.000298962	0.000318107	0.000306433	0.000270273	0.000203482	0.000111243	-7.62445e-07	-0.000102221	-0.000185717	-0.000268572	-0.000351609	-0.000417782	-0.000486067	-0.000542089	-0.000592423	-0.000650136	-0.000709914	-0.000734708	-0.000785861	-0.000818137	-0.000855199	-0.000879678	-0.000878296	-0.000833241	-0.000806128	-0.000751949	-0.000696891	-0.000644872	-0.00057723	-0.000483654	-0.000409872	-0.000323338	-0.000239074	-0.000156484	-7.52371e-05	-6.6443e-06	6.10812e-05
-0.00175424	-0.00157522	-0.00137251	-0.00119875	-0.00103521	-0.000841337	-0.000637116	-0.000439597	-0.000279256	-0.000128359	8.03268e-06	0.000131818	0.000224008	0.000290415	0.000316229	0.000310991	0.000280938	0.000220897	0.000134954	2.89258e-05	-6.951e-05	-0.000152535	-0.000236202	-0.000322536	-0.000394258	-0.000466625	-0.00052815	-0.000584706	-0.000648962	-0.000715245	-0.000748277	-0.000806868	-0.000846545	-0.000888853	-0.00091748	-0.000919298	-0.000877853	-0.000853421	-0.000801397	-0.000749434	-0.000699413	-0.000632716	-0.000540099	-0.000465649	-0.000378564	-0.00029231	-0.000205634	-0.000120467	-4.67562e-05	2.51509e-05
-0.00184246	-0.00165578	-0.00144411	-0.00126259	-0.00108968	-0.000887603	-0.000675654	-0.00047044	-0.000304409	-0.000149824	-9.56839e-06	0.000118724	0.000214439	0.000284352	0.000313649	0.000311956	0.000285496	0.000229892	0.00014867	4.75953e-05	-4.77231e-05	-0.00012905	-0.000211712	-0.000299042	-0.000373856	-0.000448144	-0.000512409	-0.000572956	-0.000641585	-0.000712214	-0.000751462	-0.000815348	-0.000860903	-0.000907267	-0.00093904	-0.00094392	-0.000906399	-0.000884821	-0.00083547	-0.000786673	-0.00073849	-0.000672404	-0.000580934	-0.000505839	-0.000417997	-0.000330069	-0.000239436	-0.000150535	-7.20529e-05	3.22769e-06
-0.00187486	-0.00168543	-0.00147072	-0.00128699	-0.00111168	-0.000908049	-0.000694934	-0.00048802	-0.000321193	-0.000167468	-2.65633e-05	0.000104025	0.000202109	0.000275522	0.000309236	0.00031251	0.000291537	0.00024282	0.000169123	7.56605e-05	-1.42026e-05	-9.27015e-05	-0.000173345	-0.000260213	-0.000337114	-0.000412733	-0.000479216	-0.000543314	-0.000615858	-0.000689791	-0.00073541	-0.000804692	-0.000856382	-0.000906047	-0.000941143	-0.000949546	-0.000916705	-0.000898779	-0.000852699	-0.000808065	-0.000762394	-0.00069754	-0.000608559	-0.000533141	-0.0004451	-0.000356397	-0.000262464	-0.000170258	-8.78181e-05	-1.02574e-05
-0.00191503	-0.00172416	-0.00150634	-0.00132021	-0.00114121	-0.000935077	-0.000719307	-0.000509437	-0.000340236	-0.000186196	-4.3156e-05	9.04049e-05	0.000191262	0.00026769	0.000304684	0.00031134	0.000293951	0.00025004	0.000181928	9.46803e-05	9.9878e-06	-6.45445e-05	-0.000141302	-0.000225361	-0.0003015	-0.000375773	-0.000441609	-0.000506439	-0.000579934	-0.000654846	-0.000704692	-0.000777638	-0.000834334	-0.000886464	-0.000924603	-0.000936503	-0.000908921	-0.000894997	-0.000852608	-0.000812414	-0.000769513	-0.000705815	-0.000620034	-0.000544289	-0.000456556	-0.000367945	-0.000271963	-0.000177324	-9.23258e-05	-1.38616e-05
-0.00191362	-0.00172465	-0.00150799	-0.0013233	-0.00114426	-0.000939664	-0.000724861	-0.000514981	-0.000346073	-0.00019398	-5.14701e-05	8.26956e-05	0.000184204	0.000261702	0.000300446	0.000309347	0.000294935	0.000255665	0.000193424	0.000112966	3.41944e-05	-3.54033e-05	-0.00010712	-0.000187141	-0.000261275	-0.000333537	-0.000398081	-0.000462965	-0.000536681	-0.000611065	-0.000664222	-0.000739439	-0.000799695	-0.000852862	-0.000893506	-0.000908462	-0.000886181	-0.000876825	-0.00083915	-0.000805139	-0.000766504	-0.000705763	-0.000625042	-0.000550821	-0.000464861	-0.000377865	-0.000280819	-0.000184628	-9.76992e-05	-1.86219e-05
-0.00190575	-0.00172379	-0.00151324	-0.00133493	-0.00116009	-0.000960123	-0.00074853	-0.000540345	-0.000372347	-0.000222223	-7.88323e-05	5.85136e-05	0.000164161	0.000247003	0.000292097	0.00030696	0.000298546	0.000266861	0.00021282	0.000140672	6.83516e-05	3.02105e-06	-6.48e-05	-0.000141408	-0.000214712	-0.000286246	-0.00035054	-0.000416611	-0.000491665	-0.000566797	-0.000623961	-0.000702122	-0.000766448	-0.00082154	-0.000864758	-0.000882935	-0.000866437	-0.000861833	-0.000829018	-0.000800641	-0.000765702	-0.000707757	-0.000631335	-0.000557717	-0.000472414	-0.000386105	-0.000287451	-0.000189281	-9.97619e-05	-1.97382e-05
-0.00188988	-0.00171474	-0.00150901	-0.00133562	-0.00116374	-0.000966674	-0.000757512	-0.000550225	-0.000382627	-0.000234877	-9.15538e-05	4.66165e-05	0.000153611	0.000238084	0.000285749	0.000303361	0.000298234	0.000271531	0.000223531	0.00015838	9.24121e-05	3.23044e-05	-3.00381e-05	-0.000100965	-0.000170914	-0.000239399	-0.00030125	-0.000366225	-0.000440635	-0.000515021	-0.000574238	-0.000653125	-0.000719506	-0.000774696	-0.000818842	-0.000839082	-0.000827232	-0.000826322	-0.000797908	-0.000775011	-0.000744055	-0.000689158	-0.000618027	-0.00054586	-0.000462226	-0.000378234	-0.000279501	-0.000180431	-8.97235e-05	-9.68923e-06
-0.00185149	-0.00168629	-0.00148945	-0.0013247	-0.00115896	-0.000967731	-0.00076344	-0.000559429	-0.000394297	-0.000250325	-0.000108218	3.06783e-05	0.0001394	0.000226319	0.000277604	0.000298709	0.000297462	0.000276392	0.000234987	0.000177199	0.000117965	6.31591e-05	6.53416e-06	-5.81812e-05	-0.00012403	-0.000188857	-0.000247464	-0.000310497	-0.000382884	-0.00045528	-0.000515265	-0.000593664	-0.000660577	-0.000715302	-0.000759893	-0.000782192	-0.000775485	-0.000779079	-0.000756036	-0.000739551	-0.000713689	-0.000663523	-0.00059915	-0.000529821	-0.000448989	-0.00036876	-0.000271396	-0.000172952	-8.23414e-05	-3.25e-06
-0.00184682	-0.0016905	-0.00150008	-0.00134156	-0.00117974	-0.000990792	-0.000788048	-0.000584114	-0.000417857	-0.000275368	-0.000131581	1.00423e-05	0.000122164	0.000212424	0.000268236	0.00029287	0.000295463	0.000279871	0.000245098	0.000194858	0.000142781	9.4138e-05	4.397e-05	-1.37036e-05	-7.43393e-05	-0.000134437	-0.000188989	-0.000249077	-0.000318539	-0.000388277	-0.000448191	-0.000525187	-0.00059192	-0.000645726	-0.000690046	-0.00071386	-0.000711865	-0.000719604	-0.000701859	-0.000691471	-0.000670887	-0.00062562	-0.000568358	-0.000502232	-0.000424466	-0.000348521	-0.000253312	-0.000156543	-6.70482e-05	1.05914e-05
-0.00181537	-0.00167022	-0.00148937	-0.00133874	-0.00118377	-0.000998604	-0.000798662	-0.000596161	-0.000429923	-0.000289389	-0.000145378	-2.92623e-06	0.000111035	0.000202683	0.000261176	0.000288025	0.000293247	0.000281774	0.00025218	0.000208074	0.000162066	0.000118993	7.48731e-05	2.41801e-05	-3.10422e-05	-8.61093e-05	-0.000136176	-0.000192442	-0.000258215	-0.000324318	-0.000382855	-0.000457074	-0.000522006	-0.000573866	-0.000616853	-0.000641315	-0.000643235	-0.000654115	-0.000640831	-0.000635733	-0.000619983	-0.000579549	-0.000528967	-0.000466068	-0.000391622	-0.000320353	-0.000227816	-0.000133163	-4.52914e-05	3.06068e-05
-0.00179834	-0.00166547	-0.00149474	-0.00135353	-0.00120684	-0.0010269	-0.000830805	-0.000629711	-0.000462969	-0.000323638	-0.000177539	-3.1904e-05	8.70618e-05	0.00018307	0.00024747	0.000279032	0.000288699	0.00028295	0.000259785	0.00022249	0.000182973	0.000145505	0.000107441	6.38569e-05	1.45326e-05	-3.47029e-05	-7.93084e-05	-0.000130583	-0.000191137	-0.000252086	-0.000306757	-0.000375583	-0.000436199	-0.000484346	-0.000523966	-0.000547369	-0.000552228	-0.000565392	-0.000556618	-0.00055659	-0.000546352	-0.000512325	-0.000470275	-0.00041312	-0.000344627	-0.000280741	-0.000194413	-0.000105385	-2.20248e-05	4.97317e-05
-0.00174214	-0.00162432	-0.00146765	-0.00133948	-0.001204	-0.00103189	-0.000843461	-0.000647435	-0.000482603	-0.000347472	-0.000201861	-5.52251e-05	6.64157e-05	0.000165453	0.000234741	0.00027016	0.000283847	0.000283621	0.000266946	0.000237011	0.000204621	0.000173163	0.000141329	0.000104907	6.18423e-05	1.84899e-05	-2.09094e-05	-6.70281e-05	-0.000122172	-0.000177841	-0.000229079	-0.000292849	-0.000349412	-0.000393923	-0.000430307	-0.000452804	-0.000460337	-0.000475261	-0.000470153	-0.000474131	-0.00046841	-0.000439905	-0.00040526	-0.000353152	-0.000290001	-0.000232861	-0.000152304	-6.89277e-05	9.43616e-06	7.66635e-05
-0.00166634	-0.00156214	-0.00141909	-0.00130415	-0.00118035	-0.00101797	-0.000839873	-0.000651773	-0.000492456	-0.000364102	-0.000221764	-7.73058e-05	4.53617e-05	0.00014542	0.000219101	0.00025787	0.000275609	0.000280874	0.000270895	0.000248627	0.000223797	0.000198626	0.000172988	0.000143574	0.000107282	7.01793e-05	3.61292e-05	-4.22879e-06	-5.26372e-05	-0.00010146	-0.000148159	-0.000206036	-0.000257657	-0.000297345	-0.000330186	-0.00035118	-0.000360363	-0.000376127	-0.000374269	-0.000381614	-0.000379901	-0.000356852	-0.000329525	-0.00028294	-0.000225975	-0.00017624	-0.000102982	-2.69255e-05	4.46228e-05	0.000105713
-0.00164872	-0.00155805	-0.00142714	-0.00132267	-0.00120881	-0.00105142	-0.000878784	-0.000693193	-0.000533177	-0.000407344	-0.000263089	-0.000115585	1.19045e-05	0.000116906	0.000197566	0.000241622	0.000264402	0.00027554	0.000271923	0.000256253	0.000237579	0.000217197	0.000196257	0.000172236	0.000141459	0.000109752	8.05792e-05	4.57591e-05	4.18595e-06	-3.75488e-05	-7.85897e-05	-0.00012942	-0.000174746	-0.000208801	-0.000236451	-0.00025419	-0.000263337	-0.000278433	-0.000278295	-0.000287282	-0.000288217	-0.000269957	-0.000249078	-0.000208064	-0.000157664	-0.000115308	-4.98048e-05	1.80584e-05	8.20637e-05	0.000136459
-0.00161118	-0.00153544	-0.00141807	-0.0013268	-0.00122409	-0.00107458	-0.000910366	-0.000730041	-0.000572126	-0.000450268	-0.000306597	-0.000157966	-2.63894e-05	8.28513e-05	0.000170502	0.000220211	0.000248599	0.000266564	0.000270253	0.00026221	0.000250545	0.000235818	0.00022011	0.000201819	0.000177362	0.00015135	0.00012702	9.83102e-05	6.45139e-05	3.10437e-05	-3.79815e-06	-4.72296e-05	-8.61194e-05	-0.000113815	-0.000136996	-0.000152079	-0.000161104	-0.000175312	-0.00017639	-0.00018693	-0.000190685	-0.000176984	-0.000162238	-0.000126825	-8.34217e-05	-4.88363e-05	8.36846e-06	6.77799e-05	0.000123773	0.000171351
-0.00158251	-0.00152094	-0.00141656	-0.00133812	-0.00124509	-0.00110254	-0.00094547	-0.000770101	-0.000613584	-0.00049513	-0.000351426	-0.000201319	-6.5976e-05	4.73237e-05	0.000141558	0.000196496	0.00023041	0.000254806	0.000265143	0.000264054	0.000258825	0.00024942	0.000238472	0.000225102	0.000206392	0.000185613	0.000165551	0.000142556	0.000115925	9.01175e-05	6.14494e-05	2.53878e-05	-6.86566e-06	-2.86437e-05	-4.67672e-05	-5.84332e-05	-6.62508e-05	-7.83675e-05	-7.98088e-05	-9.03089e-05	-9.56244e-05	-8.57122e-05	-7.61983e-05	-4.62801e-05	-9.88091e-06	1.71215e-05	6.55777e-05	0.000116001	0.000163347	0.000203447
-0.0015127	-0.00146265	-0.0013711	-0.00130551	-0.00122391	-0.0010913	-0.000945799	-0.000779583	-0.000629328	-0.000517245	-0.000378686	-0.00023201	-9.65465e-05	1.68868e-05	0.00011458	0.000172298	0.000209818	0.000238707	0.00025392	0.000258178	0.000258075	0.000253247	0.000246134	0.000236628	0.000222596	0.00020597	0.000189286	0.000171023	0.000150669	0.000131462	0.000108218	7.82244e-05	5.15013e-05	3.51205e-05	2.13413e-05	1.26888e-05	6.1932e-06	-3.63437e-06	-4.76959e-06	-1.46817e-05	-2.06926e-05	-1.32107e-05	-7.33383e-06	1.87156e-05	4.96908e-05	7.03461e-05	0.000111457	0.000154516	0.000194204	0.00022808
-0.0014673	-0.00143003	-0.00135187	-0.00130068	-0.00123209	-0.00111044	-0.000976888	-0.000820337	-0.000676546	-0.000572294	-0.000439053	-0.000294401	-0.000157505	-4.20254e-05	6.153e-05	0.000124378	0.000167788	0.000204051	0.000227064	0.000239288	0.000246236	0.000247372	0.000244736	0.000239072	0.000230639	0.000218099	0.000204163	0.000191227	0.000178683	0.000168026	0.000150883	0.00012741	0.000106521	9.67327e-05	8.75266e-05	8.26667e-05	7.84245e-05	7.17188e-05	7.16612e-05	6.33026e-05	5.73606e-05	6.30383e-05	6.60089e-05	8.7805e-05	0.000113046	0.000128246	0.000161875	0.00019675	0.000228269	0.000254658
-0.00139939	-0.00136672	-0.00129341	-0.00124869	-0.0011848	-0.00106856	-0.00094322	-0.000795078	-0.000658659	-0.000562404	-0.000437703	-0.000301134	-0.000170212	-6.0266e-05	4.05789e-05	0.000101264	0.000144495	0.000182014	0.000207477	0.000223267	0.000233807	0.000238807	0.000239264	0.000236579	0.000232807	0.000223846	0.000212722	0.000204735	0.000198938	0.000195425	0.000183994	0.000166678	0.000151309	0.000146751	0.000141979	0.000140602	0.000138748	0.000135187	0.000136336	0.000129922	0.000124606	0.000128712	0.000129631	0.000147703	0.000167816	0.000178124	0.000204843	0.000232388	0.000256321	0.000276261
-0.00133043	-0.00130253	-0.00123447	-0.00119629	-0.00113698	-0.00102796	-0.000911951	-0.00077343	-0.000645222	-0.00055706	-0.000441836	-0.000313713	-0.000188592	-8.46059e-05	1.29891e-05	7.07174e-05	0.000113555	0.000151727	0.000178689	0.000197181	0.000210332	0.000218796	0.00022196	0.000221902	0.00022266	0.000217365	0.000209312	0.00020653	0.000207791	0.000211651	0.000206268	0.000194907	0.000184948	0.000185466	0.000184912	0.000186813	0.000187375	0.000186656	0.000189024	0.000184394	0.000179727	0.000182858	0.000182364	0.000197346	0.000212886	0.000218606	0.000238887	0.00025993	0.000276731	0.000290659
-0.00123881	-0.00121566	-0.00115295	-0.00112159	-0.00106736	-0.000965941	-0.000860114	-0.000731639	-0.00061283	-0.000534024	-0.000429713	-0.000312109	-0.000195567	-9.97637e-05	-7.89575e-06	4.49092e-05	8.55561e-05	0.000122657	0.000149746	0.000169582	0.000183896	0.000194117	0.000198922	0.000200334	0.000204936	0.000202138	0.000196113	0.00019796	0.000205709	0.000217169	0.000217557	0.000212004	0.000206968	0.000212695	0.000215446	0.000220271	0.000223421	0.000225559	0.000229453	0.000226488	0.000222807	0.000225524	0.000224715	0.00023743	0.000249483	0.000252057	0.000267314	0.000283383	0.000294525	0.000303941
-0.00112439	-0.00109988	-0.00103731	-0.00100724	-0.000953985	-0.000858549	-0.000761462	-0.000644846	-0.000537664	-0.000470279	-0.00038054	-0.000278155	-0.00017489	-9.30719e-05	-1.26772e-05	3.01433e-05	6.44427e-05	9.58988e-05	0.000119291	0.000137307	0.000150192	0.000160729	0.000165591	0.000167712	0.000175006	0.000174128	0.000170154	0.000176387	0.000191071	0.000210322	0.000217094	0.000217558	0.000217992	0.000229276	0.000235791	0.000243914	0.000250088	0.000255376	0.000260945	0.00025952	0.000256653	0.000258846	0.000257836	0.000268229	0.000276961	0.000276046	0.000286565	0.000298395	0.000304266	0.000309862
-0.0010236	-0.000995978	-0.000933859	-0.000904466	-0.000851358	-0.000761266	-0.000673257	-0.000567191	-0.000471603	-0.000414094	-0.000338281	-0.000249784	-0.000158727	-8.86966e-05	-1.8622e-05	1.58468e-05	4.43174e-05	7.11257e-05	9.09941e-05	0.000107081	0.000118347	0.000128557	0.000133302	0.000135495	0.000145196	0.00014547	0.000142781	0.000152674	0.000173299	0.000198791	0.000210726	0.000216135	0.00022062	0.000236468	0.000245577	0.000255963	0.000264663	0.000272633	0.000279715	0.000279562	0.000277554	0.000279499	0.000279072	0.00028792	0.000294635	0.000291811	0.000299215	0.000308264	0.000310628	0.000313594
-0.000939253	-0.000909672	-0.000847032	-0.000817947	-0.000764187	-0.000678635	-0.000596681	-0.000499089	-0.000412189	-0.000362483	-0.000297872	-0.000221557	-0.000141535	-8.25062e-05	-2.22999e-05	3.74843e-06	2.61461e-05	4.71792e-05	6.25936e-05	7.57637e-05	8.42991e-05	9.29908e-05	9.65222e-05	9.79269e-05	0.000109519	0.000110217	0.000109049	0.000123239	0.000150165	0.000182526	0.000200456	0.000211761	0.000220863	0.00024124	0.000253064	0.000265555	0.000276484	0.000286654	0.000294647	0.000295524	0.00029447	0.00029562	0.000295678	0.000302723	0.00030727	0.000302992	0.000307447	0.000313721	0.00031282	0.000313253
-0.000815841	-0.000787173	-0.000727989	-0.000701223	-0.000650121	-0.000572604	-0.00050013	-0.000414408	-0.000339392	-0.000300756	-0.000250513	-0.000189511	-0.000123605	-7.81678e-05	-3.04926e-05	-1.55394e-05	-1.41424e-06	1.15488e-05	2.05684e-05	2.90219e-05	3.28215e-05	3.8229e-05	3.85335e-05	3.79835e-05	5.05914e-05	5.07063e-05	5.03561e-05	6.91811e-05	0.000103733	0.000144858	0.000170191	0.000188341	0.000203276	0.000229786	0.000244695	0.000260182	0.000274177	0.000287277	0.000296733	0.000298407	0.00029807	0.000298464	0.000299292	0.000305031	0.000308096	0.000302417	0.000304764	0.000309443	0.000306298	0.00030555
-0.000698499	-0.000666084	-0.000606272	-0.000578202	-0.000526361	-0.0004537	-0.000387298	-0.000311133	-0.000245806	-0.000214727	-0.000175746	-0.000127647	-7.46599e-05	-4.13362e-05	-5.69912e-06	-5.1728e-07	5.45839e-06	9.86298e-06	1.16767e-05	1.44557e-05	1.29697e-05	1.44644e-05	1.13118e-05	8.47439e-06	2.03521e-05	1.92933e-05	1.94299e-05	4.01683e-05	7.86612e-05	0.00012366	0.000153273	0.000175011	0.000192826	0.000222074	0.000238467	0.000255233	0.00027052	0.000284793	0.000294391	0.000295682	0.000294829	0.000293337	0.000294091	0.000298195	0.000299732	0.000292534	0.000293485	0.000297922	0.000293815	0.00029389
-0.000562144	-0.000528538	-0.00047076	-0.000443713	-0.000393335	-0.000327259	-0.000267834	-0.000203141	-0.000148266	-0.000125982	-9.90349e-05	-6.46039e-05	-2.55318e-05	-5.37983e-06	1.7353e-05	1.20835e-05	9.30689e-06	4.53666e-06	-1.87953e-06	-6.08018e-06	-1.44046e-05	-1.92714e-05	-2.83634e-05	-3.55296e-05	-2.5986e-05	-3.03296e-05	-3.15754e-05	-9.09432e-06	3.33727e-05	8.33528e-05	0.000117993	0.000144224	0.00016557	0.000198812	0.000216806	0.00023497	0.000252305	0.000268325	0.000278704	0.000279422	0.000278107	0.000274948	0.000276378	0.000279962	0.000281188	0.000273072	0.000274312	0.000280271	0.000276946	0.00027948
-0.000426069	-0.000392112	-0.000337427	-0.000311261	-0.000263538	-0.000204682	-0.000153252	-9.9143e-05	-5.43159e-05	-4.0128e-05	-2.35695e-05	-1.11055e-06	2.60778e-05	3.53219e-05	4.74921e-05	3.42009e-05	2.45205e-05	1.21923e-05	-1.22225e-06	-1.15852e-05	-2.59608e-05	-3.68635e-05	-5.15347e-05	-6.28641e-05	-5.69409e-05	-6.5318e-05	-6.85333e-05	-4.62709e-05	-1.97986e-06	5.04907e-05	8.80291e-05	0.000116954	0.00014021	0.000175445	0.000193802	0.000212422	0.000230544	0.000247512	0.000257938	0.000257608	0.00025535	0.000249884	0.000251678	0.000254837	0.000255893	0.000247232	0.000249341	0.000257519	0.00025582	0.000261702
-0.000301057	-0.000264264	-0.000210129	-0.000182472	-0.000135957	-8.25008e-05	-3.74218e-05	7.03719e-06	4.22282e-05	4.9047e-05	5.58739e-05	6.65229e-05	8.1877e-05	7.99912e-05	8.14432e-05	5.98016e-05	4.24654e-05	2.1959e-05	4.66802e-07	-1.72865e-05	-3.88553e-05	-5.72696e-05	-7.93167e-05	-9.60432e-05	-9.4371e-05	-0.000107156	-0.000112807	-9.03575e-05	-4.3899e-05	1.14538e-05	5.25856e-05	8.48266e-05	0.000110331	0.000147705	0.000166341	0.000185271	0.000203882	0.000221437	0.000231442	0.000229646	0.000225714	0.000217464	0.000219429	0.000222369	0.000223654	0.000214604	0.000218654	0.000230297	0.000231535	0.000242189
-0.00018093	-0.00014411	-9.33293e-05	-6.65395e-05	-2.39446e-05	2.28263e-05	6.02234e-05	9.50621e-05	0.000121047	0.000121712	0.000120654	0.000122075	0.000128349	0.000118364	0.00011253	8.54272e-05	6.32054e-05	3.69457e-05	8.99483e-06	-1.49949e-05	-4.26236e-05	-6.80476e-05	-9.69952e-05	-0.00011904	-0.00012255	-0.000140545	-0.000149072	-0.000127898	-8.09037e-05	-2.476e-05	1.85071e-05	5.26168e-05	7.92995e-05	0.000118267	0.000136712	0.000155927	0.000174862	0.000193045	0.00020263	0.000199603	0.000194444	0.000183583	0.000185736	0.000188936	0.000191054	0.000182404	0.000189145	0.000204765	0.00020982	0.000225658
-6.38882e-05	-2.53796e-05	2.32747e-05	5.05824e-05	8.91605e-05	0.000129213	0.000158839	0.000183814	0.000200406	0.000195774	0.000187427	0.000180502	0.000178452	0.000161709	0.000150307	0.000120125	9.49523e-05	6.49864e-05	3.20881e-05	2.9319e-06	-3.0142e-05	-6.29334e-05	-9.98903e-05	-0.000128816	-0.000139189	-0.000164401	-0.00017789	-0.000160375	-0.000115648	-6.10643e-05	-1.78188e-05	1.62387e-05	4.19576e-05	8.0543e-05	9.69737e-05	0.000114673	0.000132449	0.000150534	0.000159043	0.00015403	0.000146938	0.000132561	0.000134915	0.000139742	0.000143644	0.000135728	0.000146875	0.00016855	0.000179673	0.000203342
2.71984e-05	6.22919e-05	0.000104736	0.000129353	0.000162358	0.000195743	0.000218735	0.00023651	0.000246727	0.000238862	0.000226715	0.000215244	0.000208805	0.000188908	0.000174986	0.000143844	0.000117464	8.54869e-05	4.91823e-05	1.60353e-05	-2.1193e-05	-6.01444e-05	-0.000103515	-0.000138663	-0.000155332	-0.000186476	-0.00020382	-0.00018949	-0.000147037	-9.37877e-05	-5.07327e-05	-1.65897e-05	8.22344e-06	4.63662e-05	6.09802e-05	7.74345e-05	9.42267e-05	0.000111912	0.000119057	0.000111915	0.000102889	8.50097e-05	8.71374e-05	9.26528e-05	9.76987e-05	9.05246e-05	0.000104964	0.000131359	0.000147356	0.000177545
0.000104727	0.000136699	0.000173318	0.000195482	0.000223047	0.000249949	0.000266791	0.000278026	0.000282268	0.000271871	0.000256616	0.000241473	0.000231709	0.00020991	0.000194997	0.000164519	0.000138559	0.000106312	6.84862e-05	3.3082e-05	-6.27493e-06	-5.00942e-05	-9.87543e-05	-0.000139347	-0.000162455	-0.00019965	-0.000221366	-0.000211223	-0.000172305	-0.000121992	-8.10316e-05	-4.80984e-05	-2.57783e-05	1.02787e-05	2.13153e-05	3.55653e-05	5.04758e-05	6.71089e-05	7.27046e-05	6.32425e-05	5.2148e-05	3.11647e-05	3.3346e-05	4.02915e-05	4.75075e-05	4.21524e-05	6.1611e-05	9.43768e-05	0.000116877	0.000154969
0.000164558	0.000193736	0.000225143	0.000244973	0.000267514	0.000288759	0.000300152	0.00030602	0.000305228	0.000293227	0.00027588	0.000258556	0.000247148	0.000225206	0.000211287	0.000183542	0.000160076	0.000130155	9.32138e-05	5.74488e-05	1.81956e-05	-2.78584e-05	-7.96005e-05	-0.000124233	-0.000152397	-0.000194757	-0.000220316	-0.000214733	-0.000181122	-0.000135353	-9.76959e-05	-6.75118e-05	-4.89102e-05	-1.61886e-05	-9.28236e-06	1.99257e-06	1.39319e-05	2.878e-05	3.18037e-05	1.94852e-05	5.285e-06	-1.95128e-05	-1.81296e-05	-1.02509e-05	-1.70923e-06	-5.81716e-06	1.79211e-05	5.64851e-05	8.55085e-05	0.000131681
0.000213164	0.000238451	0.000264051	0.000281048	0.000298654	0.000314651	0.000321501	0.000323123	0.000318337	0.000305582	0.000287215	0.000268781	0.000256596	0.000235053	0.000222036	0.000196366	0.000174167	0.000144812	0.000106886	6.89877e-05	2.77841e-05	-2.25528e-05	-7.87318e-05	-0.00012815	-0.000161442	-0.000208327	-0.000236989	-0.000234639	-0.00020457	-0.000161953	-0.000126894	-9.85877e-05	-8.35527e-05	-5.40014e-05	-5.16025e-05	-4.33238e-05	-3.43594e-05	-2.15318e-05	-2.09461e-05	-3.58189e-05	-5.25563e-05	-8.02717e-05	-7.86895e-05	-6.85852e-05	-5.7128e-05	-5.83521e-05	-2.81401e-05	1.86173e-05	5.61946e-05	0.000111646
0.000256115	0.000276931	0.000296071	0.000309719	0.000322157	0.000332411	0.000334644	0.000332167	0.000323388	0.000310179	0.000290921	0.000272022	0.000259686	0.000239426	0.000228445	0.000206185	0.00018703	0.000160325	0.00012358	8.54207e-05	4.42373e-05	-8.54056e-06	-6.76106e-05	-0.000120819	-0.00015865	-0.000209902	-0.000242105	-0.000244065	-0.000219124	-0.000180956	-0.000150211	-0.000124905	-0.000113705	-8.77844e-05	-8.97904e-05	-8.45205e-05	-7.79003e-05	-6.69415e-05	-6.84263e-05	-8.57357e-05	-0.000105489	-0.000135993	-0.000134345	-0.000121948	-0.000107802	-0.000106567	-7.08971e-05	-1.69094e-05	2.86012e-05	9.33159e-05
0.000280478	0.000297873	0.000312416	0.000323869	0.000332906	0.000339023	0.000338534	0.000333528	0.000322157	0.000309531	0.000290644	0.000272625	0.000261355	0.000243876	0.000235999	0.000218361	0.000203303	0.000180298	0.000145954	0.000108554	6.82516e-05	1.44803e-05	-4.62894e-05	-0.000101842	-0.000143324	-0.000197137	-0.000231403	-0.000237373	-0.000217512	-0.000183435	-0.000156774	-0.000134384	-0.000127245	-0.000105447	-0.000111883	-0.000110106	-0.000106277	-9.75823e-05	-0.000101449	-0.000120703	-0.000143704	-0.000176168	-0.000175045	-0.000161248	-0.000145013	-0.000141772	-0.00010184	-4.23358e-05	9.53983e-06	8.10891e-05
0.000293038	0.000307287	0.000317584	0.000327096	0.000333897	0.000337056	0.000335421	0.000329462	0.0003172	0.000305959	0.000288097	0.000271453	0.000261548	0.000246278	0.000240291	0.000224985	0.000211383	0.000189315	0.000154965	0.00011653	7.62778e-05	2.10828e-05	-4.06945e-05	-9.78283e-05	-0.000140585	-0.000195468	-0.00022992	-0.000236837	-0.000219763	-0.000188004	-0.000164344	-0.000144209	-0.000140735	-0.000122571	-0.000133731	-0.000135346	-0.000134749	-0.000129175	-0.000136141	-0.000158341	-0.000184799	-0.000219479	-0.000219329	-0.000204889	-0.000187106	-0.000181887	-0.000138051	-7.29459e-05	-1.47397e-05	6.37306e-05
0.000293727	0.00030598	0.000313344	0.000321693	0.000327576	0.000328821	0.000327294	0.000321314	0.000309123	0.000300161	0.000283927	0.000269414	0.000261348	0.000248935	0.000245314	0.000233074	0.000221589	0.00020133	0.000168041	0.000129437	8.94235e-05	3.31601e-05	-2.94752e-05	-8.85534e-05	-0.000133328	-0.000189885	-0.000225189	-0.000234637	-0.000221432	-0.000192761	-0.000173018	-0.000155567	-0.000155817	-0.000141271	-0.000156377	-0.000160786	-0.000162225	-0.000158768	-0.000167905	-0.000192009	-0.000220982	-0.000256644	-0.000257248	-0.000242163	-0.000222973	-0.000216531	-0.00017005	-0.00010146	-3.91682e-05	4.42182e-05
0.000283109	0.000294151	0.000299358	0.000307073	0.0003134	0.000313546	0.000313525	0.000308517	0.000297399	0.00029151	0.000277515	0.000265814	0.000260092	0.00025083	0.000249607	0.000240154	0.000230492	0.000211809	0.000179732	0.000141445	0.00010208	4.55033e-05	-1.71452e-05	-7.7341e-05	-0.000123492	-0.00018117	-0.000217235	-0.000229258	-0.000220165	-0.000195101	-0.000179948	-0.000165528	-0.000169863	-0.000159341	-0.000179117	-0.00018715	-0.000191638	-0.000190964	-0.00020297	-0.00023005	-0.000262364	-0.000299647	-0.000300864	-0.000285474	-0.000264669	-0.000256398	-0.000206637	-0.000133524	-6.66027e-05	2.20828e-05
0.000266707	0.000277673	0.000282358	0.000290527	0.000298618	0.000299108	0.000301616	0.000298172	0.00028862	0.000285361	0.000273322	0.000263611	0.000259411	0.000252079	0.000251892	0.000243449	0.000233995	0.000215527	0.000183932	0.000145689	0.000107702	5.23332e-05	-8.27114e-06	-6.67402e-05	-0.000111254	-0.000166654	-0.000199678	-0.000210853	-0.00020268	-0.000179025	-0.000166449	-0.000153644	-0.000160711	-0.000153264	-0.000176401	-0.000187165	-0.000194386	-0.000196979	-0.000211512	-0.000241285	-0.000276483	-0.000313838	-0.000316392	-0.000302244	-0.000281481	-0.000272869	-0.00022199	-0.000147371	-7.89995e-05	1.14095e-05
0.000241139	0.000252447	0.000256595	0.000265203	0.000275823	0.00027691	0.000282961	0.000281743	0.000274713	0.000275327	0.000266293	0.000260008	0.000258305	0.000254246	0.000256235	0.000250101	0.00024211	0.000224974	0.000195085	0.000158089	0.000122021	6.8687e-05	1.06005e-05	-4.63835e-05	-9.01933e-05	-0.000143992	-0.000175437	-0.000188177	-0.000183809	-0.00016424	-0.000156332	-0.000147386	-0.000158738	-0.000155431	-0.000183707	-0.000198364	-0.000208695	-0.000214703	-0.000232244	-0.000265432	-0.000303595	-0.000340835	-0.000343919	-0.000330598	-0.000309357	-0.000299652	-0.000247678	-0.000170706	-0.000100574	-7.88656e-06
0.000214164	0.000226605	0.000231165	0.000240509	0.000254186	0.000256546	0.000266469	0.000267509	0.000263201	0.000267343	0.000261218	0.000258075	0.000258708	0.000257512	0.000261029	0.000256348	0.000248833	0.00023244	0.000204043	0.00016859	0.000134861	8.41064e-05	2.9489e-05	-2.44479e-05	-6.5448e-05	-0.000116297	-0.000144356	-0.000157099	-0.000154957	-0.000138521	-0.00013445	-0.000129096	-0.000144452	-0.000145914	-0.000178981	-0.00019797	-0.000211064	-0.0002211	-0.000241418	-0.000277681	-0.000318361	-0.000354508	-0.000358342	-0.000345845	-0.000324668	-0.000314024	-0.000261117	-0.000183211	-0.000113105	-2.01219e-05
0.000178843	0.00019345	0.000199408	0.000210751	0.000228966	0.000233888	0.000249015	0.000253269	0.000253125	0.000261593	0.000259078	0.00025917	0.0002619	0.000263102	0.000267231	0.000262844	0.00025451	0.000237412	0.000209199	0.000174249	0.000142225	9.3901e-05	4.24149e-05	-8.61519e-06	-4.70561e-05	-9.4595e-05	-0.000119115	-0.000131415	-0.000131058	-0.00011704	-0.000115798	-0.000112784	-0.000130672	-0.000134827	-0.000170171	-0.000190488	-0.00020489	-0.000216468	-0.000237406	-0.000274326	-0.000314768	-0.000346753	-0.000349386	-0.000336177	-0.00031412	-0.000301066	-0.000247513	-0.000170299	-0.000101872	-1.15964e-05
0.000152907	0.000170003	0.000177638	0.000190534	0.000212237	0.000219177	0.000237973	0.000244124	0.000246972	0.000258047	0.000257704	0.000259506	0.000263208	0.000265567	0.000269789	0.00026542	0.000256699	0.000239992	0.000213441	0.000180768	0.000152593	0.000109958	6.43002e-05	1.89474e-05	-1.46811e-05	-5.67607e-05	-7.67188e-05	-8.74002e-05	-8.78548e-05	-7.60039e-05	-7.66354e-05	-7.57457e-05	-9.57079e-05	-0.00010207	-0.000139065	-0.000159853	-0.00017487	-0.000187898	-0.00020789	-0.000244664	-0.000283806	-0.000310629	-0.000311889	-0.000299227	-0.000277371	-0.00026385	-0.00021172	-0.000138016	-7.4175e-05	1.05277e-05
0.000116069	0.000135038	0.000143662	0.000158203	0.000183794	0.000193729	0.000217668	0.000226881	0.000234613	0.00025035	0.000253995	0.000259469	0.000265698	0.000270717	0.000275572	0.000271042	0.000260743	0.000242431	0.000215164	0.00018197	0.000154242	0.000113482	7.01866e-05	2.7226e-05	-3.4199e-06	-4.19373e-05	-5.82232e-05	-6.76187e-05	-6.81111e-05	-5.75451e-05	-5.92611e-05	-5.99485e-05	-8.11969e-05	-8.90613e-05	-0.000126758	-0.000148014	-0.000163464	-0.000177331	-0.000196837	-0.000232833	-0.000269949	-0.000290501	-0.000288946	-0.000274298	-0.000250632	-0.000233671	-0.000179881	-0.000106398	-4.45573e-05	3.66155e-05
9.56762e-05	0.000116265	0.000125786	0.000141623	0.000169877	0.000182297	0.000209753	0.000220611	0.000231826	0.000250304	0.000256796	0.000264437	0.000271909	0.000277896	0.000281858	0.000275672	0.000262749	0.000242253	0.00021425	0.000181181	0.000154923	0.000117639	7.81809e-05	3.99948e-05	1.39192e-05	-1.90887e-05	-3.07034e-05	-3.70926e-05	-3.6768e-05	-2.6962e-05	-2.84365e-05	-2.97347e-05	-5.08239e-05	-5.90899e-05	-9.58032e-05	-0.000116292	-0.000131188	-0.000145421	-0.000162777	-0.000197151	-0.000230835	-0.000245392	-0.00024195	-0.000226555	-0.000202776	-0.000184651	-0.000132527	-6.32e-05	-6.9225e-06	6.70668e-05
6.67563e-05	8.9353e-05	9.98399e-05	0.000117285	0.000148697	0.00016461	0.00019651	0.000210278	0.000225968	0.000248178	0.000258151	0.000268672	0.000277811	0.000285067	0.000288313	0.000280497	0.000264763	0.000241638	0.000212105	0.000177923	0.000151727	0.000116404	7.93581e-05	4.44995e-05	2.24527e-05	-5.72147e-06	-1.31453e-05	-1.653e-05	-1.43265e-05	-3.86482e-06	-4.23209e-06	-5.25985e-06	-2.56317e-05	-3.37524e-05	-6.92716e-05	-8.90926e-05	-0.000103768	-0.000118657	-0.000135377	-0.000168868	-0.000200167	-0.00021068	-0.000206699	-0.000191125	-0.000168076	-0.000149941	-9.92858e-05	-3.41663e-05	1.73548e-05	8.51936e-05
3.87849e-05	6.2409e-05	7.26938e-05	9.04265e-05	0.000123932	0.000141663	0.000176535	0.000191833	0.000211292	0.000237531	0.000251094	0.000265198	0.000277133	0.000287128	0.000291434	0.000283811	0.000267033	0.000242697	0.000212528	0.000177791	0.000151606	0.000118161	8.30496e-05	5.12173e-05	3.24895e-05	8.16842e-06	4.18355e-06	3.31191e-06	6.66063e-06	1.73865e-05	1.77559e-05	1.70228e-05	-2.76949e-06	-1.04671e-05	-4.42204e-05	-6.31797e-05	-7.73265e-05	-9.22666e-05	-0.00010737	-0.000138884	-0.000167364	-0.000173321	-0.000168025	-0.000151037	-0.000127722	-0.000108701	-5.89952e-05	2.11249e-06	4.97516e-05	0.000111915
2.87985e-05	5.33535e-05	6.38426e-05	8.23579e-05	0.000116951	0.000136679	0.000172923	0.00018926	0.000211228	0.000239164	0.000254542	0.00026979	0.00028203	0.000291654	0.000293801	0.000283179	0.000262711	0.000235166	0.000203326	0.000167675	0.000141805	0.000110829	7.8636e-05	5.12129e-05	3.6708e-05	1.7701e-05	1.78088e-05	2.01836e-05	2.54385e-05	3.692e-05	3.91799e-05	3.90824e-05	2.10908e-05	1.45022e-05	-1.62869e-05	-3.3142e-05	-4.55625e-05	-5.96405e-05	-7.15291e-05	-9.95078e-05	-0.000123429	-0.000123871	-0.000115924	-9.70417e-05	-7.31582e-05	-5.31489e-05	-5.39168e-06	5.04163e-05	9.29411e-05	0.000147377
5.45571e-06	3.10697e-05	4.12251e-05	6.08095e-05	9.74663e-05	0.000119679	0.000158897	0.000177491	0.000203375	0.00023501	0.000253277	0.000270967	0.000284551	0.000294751	0.000296093	0.000283702	0.000260464	0.000230267	0.000196688	0.000159789	0.000133355	0.000103788	7.30017e-05	4.80973e-05	3.63792e-05	2.06616e-05	2.30237e-05	2.71324e-05	3.35034e-05	4.51424e-05	4.74899e-05	4.73273e-05	2.9408e-05	2.29042e-05	-6.93556e-06	-2.36196e-05	-3.56472e-05	-4.97421e-05	-6.04824e-05	-8.68488e-05	-0.000107633	-0.000104733	-9.50253e-05	-7.38932e-05	-4.91146e-05	-2.80747e-05	1.92754e-05	7.22646e-05	0.000112112	0.000162213
-1.89557e-05	8.07714e-06	1.82922e-05	3.9375e-05	7.80073e-05	0.000103024	0.000144821	0.000165645	0.000195554	0.000230826	0.000252338	0.000272498	0.000287426	0.000297998	0.00029786	0.000282869	0.000255989	0.000222086	0.000185897	0.000146511	0.000117828	8.79072e-05	5.66833e-05	3.23948e-05	2.19414e-05	8.51535e-06	1.21254e-05	1.77998e-05	2.55997e-05	3.80699e-05	4.09226e-05	4.10547e-05	2.37289e-05	1.84942e-05	-9.18475e-06	-2.4237e-05	-3.40996e-05	-4.6523e-05	-5.47368e-05	-7.81401e-05	-9.48682e-05	-8.7415e-05	-7.487e-05	-5.06967e-05	-2.41536e-05	-1.42887e-06	4.5687e-05	9.59551e-05	0.000133478	0.00017932
-3.20931e-05	-6.5356e-06	1.32543e-06	2.19455e-05	5.99742e-05	8.58291e-05	0.000128272	0.000149944	0.000182763	0.000221238	0.000245586	0.000268515	0.000285321	0.000297657	0.000298174	0.00028318	0.000255576	0.000220857	0.000184217	0.00014465	0.000115598	8.70402e-05	5.68639e-05	3.48243e-05	2.62672e-05	1.5505e-05	2.01034e-05	2.71268e-05	3.6037e-05	4.85485e-05	5.20285e-05	5.21622e-05	3.60487e-05	3.17765e-05	6.71849e-06	-6.73241e-06	-1.51618e-05	-2.6938e-05	-3.35283e-05	-5.48526e-05	-6.85529e-05	-5.85727e-05	-4.51268e-05	-1.9886e-05	6.5596e-06	2.9003e-05	7.3957e-05	0.000120045	0.000154544	0.000195846
-3.02874e-05	-7.41938e-06	-2.78202e-06	1.61207e-05	5.20239e-05	7.74929e-05	0.000118948	0.00014066	0.000175168	0.000215815	0.000242036	0.000266926	0.00028491	0.00029827	0.000299093	0.000284077	0.000255834	0.000220633	0.000183736	0.000144391	0.000115349	8.85984e-05	6.01288e-05	4.08086e-05	3.496e-05	2.75389e-05	3.34911e-05	4.26646e-05	5.3407e-05	6.69734e-05	7.15642e-05	7.22814e-05	5.77e-05	5.4535e-05	3.17058e-05	1.95503e-05	1.22142e-05	8.07455e-07	-4.83844e-06	-2.44693e-05	-3.60726e-05	-2.53022e-05	-1.25487e-05	1.20664e-05	3.68471e-05	5.73041e-05	9.85345e-05	0.000139235	0.000170103	0.000206408
-2.48696e-05	-4.14028e-06	-1.84642e-06	1.58611e-05	4.97601e-05	7.45805e-05	0.000114229	0.000135346	0.000170188	0.000211531	0.00023833	0.000263889	0.000282168	0.000295713	0.000296494	0.000281343	0.000252568	0.00021734	0.000180388	0.000141688	0.000113346	8.87077e-05	6.20695e-05	4.54835e-05	4.20027e-05	3.69065e-05	4.33105e-05	5.37417e-05	6.54673e-05	7.91155e-05	8.37912e-05	8.40484e-05	6.96809e-05	6.69645e-05	4.536e-05	3.37047e-05	2.69482e-05	1.61084e-05	1.11292e-05	-6.74469e-06	-1.63313e-05	-4.61759e-06	8.05641e-06	3.3493e-05	5.85196e-05	7.86361e-05	0.000118197	0.000155662	0.000183969	0.000216889
-1.95246e-05	-2.33698e-06	-3.58173e-06	1.22221e-05	4.29698e-05	6.66676e-05	0.000104554	0.000125224	0.000160881	0.000203922	0.000232175	0.000259554	0.000278997	0.000293974	0.000296429	0.000282836	0.000255006	0.000221037	0.000184333	0.000146572	0.000119033	9.63511e-05	7.13897e-05	5.74594e-05	5.58189e-05	5.28781e-05	5.9655e-05	7.10521e-05	8.39478e-05	9.77692e-05	0.000103348	0.000103901	9.11631e-05	8.94853e-05	7.00092e-05	5.91194e-05	5.25834e-05	4.16568e-05	3.61976e-05	1.87209e-05	9.63201e-06	2.01102e-05	3.06357e-05	5.42685e-05	7.71173e-05	9.47257e-05	0.000130801	0.00016408	0.000189305	0.000219119
-3.75995e-06	1.01649e-05	6.38364e-06	2.04605e-05	4.77929e-05	6.98658e-05	0.000104829	0.000124243	0.000159195	0.000202094	0.000230789	0.000258947	0.000278989	0.000295052	0.00029824	0.000285961	0.000259554	0.000227018	0.000191659	0.000155267	0.000128359	0.000107338	8.39515e-05	7.21676e-05	7.22929e-05	7.11898e-05	7.85623e-05	9.12609e-05	0.000105283	0.000119551	0.000126417	0.000127778	0.000117345	0.000117086	0.000100089	9.03132e-05	8.39673e-05	7.30437e-05	6.70459e-05	4.9906e-05	4.09493e-05	4.9407e-05	5.72161e-05	7.79748e-05	9.77113e-05	0.000112087	0.000143399	0.000171431	0.000192886	0.000218639
3.41618e-05	4.44807e-05	3.85591e-05	5.05061e-05	7.33449e-05	9.25494e-05	0.000122847	0.000140005	0.000171962	0.000211808	0.000238761	0.000265209	0.000283739	0.000298396	0.00030001	0.000286834	0.000260042	0.000227695	0.000192943	0.000157386	0.000130784	0.000111343	8.95465e-05	7.9415e-05	8.09575e-05	8.15004e-05	8.89564e-05	0.000102444	0.000117454	0.000132191	0.000139452	0.000141005	0.000131646	0.000133069	0.000118468	0.000110245	0.000105135	9.57591e-05	8.97302e-05	7.36234e-05	6.54655e-05	7.24882e-05	7.80816e-05	9.66803e-05	0.000113862	0.000125168	0.000152241	0.000175467	0.000193211	0.000215203
5.71969e-05	6.42689e-05	5.61883e-05	6.62608e-05	8.54862e-05	0.000102126	0.00012889	0.000144654	0.000174991	0.000213742	0.000240458	0.000267009	0.00028569	0.000300898	0.000302718	0.000290236	0.000264239	0.000232574	0.00019825	0.000163019	0.000135975	0.000116968	9.58234e-05	8.66424e-05	8.90516e-05	9.07183e-05	9.84257e-05	0.000113046	0.000129404	0.000145263	0.000154497	0.000157674	0.000151793	0.000156087	0.00014478	0.000138811	0.00013476	0.000126089	0.000119815	0.000104294	9.55758e-05	9.97836e-05	0.000101785	0.000116	0.000129217	0.000136387	0.00015812	0.000176315	0.000190337	0.000209005
8.73447e-05	9.10005e-05	8.12656e-05	8.90109e-05	0.000104373	0.000118254	0.000141417	0.000155406	0.000183086	0.000219446	0.000244971	0.000270542	0.000288294	0.00030297	0.00030457	0.00029259	0.000267662	0.000237466	0.000204282	0.000170322	0.000144116	0.000126503	0.000107043	9.96158e-05	0.000103353	0.0001063	0.000114276	0.000129584	0.00014676	0.000163403	0.000174337	0.000178673	0.000175789	0.000181599	0.000172599	0.000167554	0.000163117	0.000154031	0.000146347	0.000130163	0.000119744	0.000120133	0.000117759	0.0001274	0.000136736	0.000140006	0.000157452	0.000171677	0.000182764	0.000199364
0.000110083	0.000111053	0.000101596	0.000107704	0.000120398	0.000131914	0.000152266	0.000165431	0.000191032	0.000225125	0.000249901	0.000274392	0.00029156	0.000305233	0.000305364	0.000292399	0.000266758	0.000235974	0.000202314	0.000167549	0.000140359	0.000122674	0.000103555	9.69923e-05	0.000101606	0.000105548	0.000114175	0.000130867	0.000149585	0.000167853	0.000181746	0.000188675	0.000190288	0.000198929	0.000193569	0.000190943	0.000187631	0.000179326	0.000171135	0.000155047	0.000143393	0.000140525	0.000134609	0.000139879	0.000145616	0.000145244	0.000158199	0.000168396	0.000176716	0.000191245
0.000130549	0.000130752	0.000122902	0.000128287	0.000139341	0.000149384	0.000167945	0.000180636	0.000203889	0.000235103	0.000258418	0.000280842	0.000296288	0.000307848	0.000306114	0.000291977	0.000265926	0.000235352	0.000201999	0.000167728	0.000141017	0.000124345	0.000106646	0.000101497	0.000107249	0.000112142	0.000121186	0.000138406	0.000157815	0.000176706	0.000192067	0.000200197	0.000204717	0.00021507	0.000212173	0.000211115	0.000208447	0.000200899	0.000192078	0.000175945	0.000163103	0.000157195	0.000147801	0.000148822	0.000150943	0.000146976	0.00015602	0.000162844	0.000168399	0.000181528
0.000141981	0.000142565	0.000138065	0.0001438	0.000154127	0.000163552	0.000181199	0.000194218	0.000215684	0.000244072	0.000266234	0.000286632	0.000300566	0.000309867	0.000306049	0.000290502	0.000263831	0.000233187	0.0001999	0.000165738	0.00013915	0.000122854	0.000106214	0.000102139	0.000108892	0.000114555	0.000124176	0.000142134	0.000162238	0.000182091	0.000199838	0.000209883	0.00021848	0.000230798	0.000230994	0.000232153	0.000230537	0.000223586	0.00021452	0.000198623	0.000184289	0.000175566	0.000162615	0.000158601	0.000156466	0.000148453	0.000152244	0.00015442	0.000157019	0.000168198
0.000148171	0.000150043	0.00014959	0.000156055	0.000166078	0.000175068	0.000192432	0.000206121	0.000226132	0.00025193	0.00027335	0.000291967	0.000304783	0.000311939	0.000306047	0.000288949	0.000261248	0.0002298	0.000195889	0.000160948	0.00013346	0.000116816	0.000100386	9.64674e-05	0.000103502	0.000109644	0.000119493	0.000137923	0.000158822	0.000179662	0.000199383	0.000210964	0.000222773	0.00023697	0.000239812	0.000242881	0.000242475	0.000236616	0.000227538	0.000212135	0.000197197	0.000186603	0.00017125	0.000163865	0.000158967	0.000148129	0.00014923	0.000149122	0.000150009	0.000161005
0.000137249	0.000141215	0.000145899	0.000153983	0.000165096	0.000174656	0.000193085	0.000208655	0.00022857	0.000252965	0.000274781	0.000292672	0.00030563	0.000311802	0.000304841	0.000287372	0.000259839	0.000228646	0.000195523	0.000160893	0.000133219	0.000116563	0.000100723	9.66359e-05	0.000103258	0.000109315	0.00011873	0.000136531	0.000157032	0.000177912	0.000198715	0.000211258	0.000226227	0.00024181	0.00024755	0.000252957	0.000254351	0.00024982	0.000241013	0.00022571	0.000209308	0.000196086	0.000177534	0.000165223	0.000156117	0.000141445	0.000138177	0.000134403	0.000133361	0.000144083
0.000118191	0.000125883	0.000137146	0.000147981	0.000161239	0.000172354	0.000192824	0.000211054	0.000231345	0.000254099	0.000276143	0.000292642	0.000305348	0.000309366	0.000300238	0.000281436	0.000253014	0.000221324	0.000188881	0.000154323	0.000125965	0.00010922	9.41215e-05	8.97399e-05	9.62865e-05	0.000103055	0.000112612	0.000130464	0.000151437	0.000173031	0.000195322	0.000209127	0.000227252	0.000244444	0.000252955	0.000260778	0.000264195	0.000261212	0.000252973	0.000238239	0.000221174	0.000206275	0.000185431	0.000169339	0.000156727	0.000138974	0.000132035	0.000125042	0.000121917	0.000131997
9.16001e-05	0.000104145	0.000122652	0.0001372	0.00015335	0.000166708	0.000189786	0.000211112	0.000232365	0.000253935	0.000276228	0.000291726	0.000304162	0.000306272	0.00029546	0.000275646	0.000246268	0.000213898	0.000181382	0.000146301	0.000116862	9.92698e-05	8.43092e-05	7.95177e-05	8.57232e-05	9.29873e-05	0.000102831	0.000120935	0.000142402	0.000164668	0.00018865	0.000203757	0.00022487	0.000243457	0.00025443	0.000264617	0.000270182	0.000268873	0.000261445	0.000247496	0.000230166	0.000214191	0.000191775	0.000172908	0.000157714	0.000137635	0.000128339	0.000119511	0.000115404	0.000126067
5.84781e-05	7.7013e-05	0.000103818	0.000123062	0.000143175	0.000159687	0.000186232	0.000211268	0.000233818	0.000254047	0.000276102	0.000289675	0.000300771	0.000299201	0.000285089	0.000262565	0.000230704	0.000196644	0.000163612	0.000127923	9.78715e-05	8.02206e-05	6.63307e-05	6.16392e-05	6.81222e-05	7.67749e-05	8.71238e-05	0.000105762	0.000128108	0.000151422	0.000176903	0.000193253	0.000217172	0.000237536	0.000251175	0.000264031	0.000272237	0.000272892	0.000266662	0.000253578	0.000235998	0.000219204	0.000195354	0.000173615	0.000155639	0.000133328	0.000121606	0.000110746	0.000106233	0.000117788
2.45266e-05	4.90251e-05	8.30468e-05	0.000106649	0.00013016	0.000149429	0.000178686	0.000206909	0.000230638	0.000249592	0.000271523	0.000283768	0.000294321	0.00029018	0.000273929	0.00025012	0.000216923	0.000181975	0.000148997	0.0001129	8.20995e-05	6.38887e-05	5.081e-05	4.56237e-05	5.17281e-05	6.12831e-05	7.16682e-05	9.03386e-05	0.000113134	0.000137049	0.000163707	0.000181036	0.000207635	0.000229636	0.000245908	0.000261475	0.000272544	0.000275233	0.000270316	0.000258003	0.00023999	0.000222293	0.00019683	0.000171881	0.000150609	0.000125809	0.000110961	9.70921e-05	9.18756e-05	0.00010368
-1.27937e-05	1.8706e-05	6.00772e-05	8.90442e-05	0.000116969	0.000140066	0.000172939	0.00020468	0.000230009	0.000248419	0.000269997	0.000281065	0.000290311	0.000283604	0.000265319	0.000240109	0.000205463	0.000169302	0.000135843	9.90921e-05	6.6983e-05	4.74205e-05	3.46577e-05	2.81295e-05	3.28751e-05	4.32579e-05	5.30798e-05	7.16398e-05	9.48013e-05	0.000119484	0.000146604	0.000164293	0.00019262	0.000216769	0.000235327	0.000253647	0.000267704	0.000272829	0.000269638	0.000258418	0.000240299	0.000221997	0.000195158	0.000167158	0.000142428	0.000115281	9.70457e-05	7.96847e-05	7.3591e-05	8.5316e-05
-6.18094e-05	-2.09695e-05	2.99428e-05	6.67704e-05	0.000101095	0.000129768	0.000167425	0.000203451	0.000230847	0.00024955	0.000270669	0.000280476	0.000287901	0.000278134	0.000257368	0.000230063	0.000193446	0.000155774	0.000121363	8.39947e-05	5.12706e-05	3.07458e-05	1.83592e-05	1.11423e-05	1.49007e-05	2.58357e-05	3.52705e-05	5.3248e-05	7.6209e-05	0.000100825	0.000128461	0.000146617	0.000177139	0.000202481	0.000223636	0.000244895	0.000262535	0.000270542	0.00026975	0.000260477	0.000243041	0.000225043	0.000198152	0.000168382	0.000141169	0.000112576	9.21127e-05	7.24043e-05	6.57294e-05	7.81432e-05
-0.000108377	-5.94764e-05	-6.41118e-07	4.30852e-05	8.28716e-05	0.000116226	0.000157947	0.000197507	0.00022643	0.000244806	0.000265043	0.000273402	0.000279125	0.000266383	0.00024306	0.000214215	0.000175495	0.000136614	0.000102352	6.53143e-05	3.23909e-05	1.11538e-05	-1.73506e-07	-8.51795e-06	-6.07563e-06	5.86741e-06	1.43236e-05	3.1672e-05	5.42793e-05	7.87728e-05	0.000106239	0.000124229	0.000156075	0.000183087	0.000206553	0.000230783	0.000252422	0.00026374	0.000265719	0.000258658	0.000242158	0.000224874	0.000198224	0.000166974	0.000137286	0.00010751	8.43043e-05	6.12934e-05	5.39252e-05	6.59049e-05
-0.000143728	-8.66732e-05	-2.06091e-05	2.99694e-05	7.50364e-05	0.000112832	0.000157636	0.000199471	0.000229027	0.000246533	0.000264738	0.000270896	0.000273872	0.000257656	0.000231419	0.000200197	0.000158872	0.000118092	8.30792e-05	4.59039e-05	1.27173e-05	-9.23976e-06	-1.94694e-05	-2.86198e-05	-2.69598e-05	-1.3279e-05	-4.92293e-06	1.26742e-05	3.53615e-05	6.02428e-05	8.76499e-05	0.000105573	0.000138217	0.000166957	0.00019214	0.000218655	0.000243443	0.000257269	0.000261313	0.000255745	0.00023966	0.00022261	0.000195667	0.000162872	0.00013052	9.96e-05	7.39022e-05	4.79516e-05	4.03952e-05	5.24318e-05
-0.000177639	-0.00011189	-3.87598e-05	1.86711e-05	6.89749e-05	0.000111316	0.00015913	0.000203204	0.00023322	0.000250151	0.000266588	0.000271008	0.000271364	0.000252417	0.000223943	0.000190665	0.000147253	0.00010474	6.85986e-05	3.09369e-05	-3.00352e-06	-2.64789e-05	-3.64514e-05	-4.71305e-05	-4.72301e-05	-3.25212e-05	-2.49922e-05	-7.40936e-06	1.53879e-05	4.06949e-05	6.79699e-05	8.59225e-05	0.000119262	0.000150038	0.000176924	0.00020593	0.000233828	0.000250353	0.000256655	0.000252914	0.000237836	0.00022155	0.000195044	0.000161577	0.000126969	9.55182e-05	6.73423e-05	3.80827e-05	2.98709e-05	4.06846e-05
-0.000195164	-0.000121861	-4.37055e-05	1.9334e-05	7.38429e-05	0.000119566	0.000169299	0.000213916	0.000243604	0.000259808	0.00027366	0.000275918	0.00027328	0.000251445	0.000220554	0.000185163	0.000139412	9.44623e-05	5.64678e-05	1.76148e-05	-1.75938e-05	-4.30762e-05	-5.33179e-05	-6.57651e-05	-6.76323e-05	-5.18991e-05	-4.50381e-05	-2.71691e-05	-4.19124e-06	2.16994e-05	4.91084e-05	6.72715e-05	0.000101084	0.000133932	0.000162462	0.000193738	0.000224854	0.000244047	0.000252493	0.000250418	0.000236261	0.000220539	0.000194113	0.000159757	0.000122659	9.00403e-05	5.93195e-05	2.66461e-05	1.71106e-05	2.64123e-05
-0.000204826	-0.000124833	-4.25777e-05	2.55134e-05	8.34888e-05	0.000132064	0.000183168	0.000227444	0.000256133	0.00027124	0.000282072	0.000281769	0.000275636	0.0002506	0.000216994	0.000179198	0.000131155	8.37109e-05	4.41189e-05	4.66474e-06	-3.13361e-05	-5.84328e-05	-6.88376e-05	-8.31202e-05	-8.68644e-05	-7.01373e-05	-6.40613e-05	-4.61185e-05	-2.306e-05	3.15572e-06	3.04142e-05	4.85875e-05	8.24152e-05	0.000117442	0.000147247	0.000180594	0.00021477	0.000236681	0.000247368	0.000247342	0.000234652	0.000220109	0.000194516	0.000160067	0.000121128	8.84594e-05	5.53301e-05	1.90107e-05	8.30858e-06	1.51848e-05
-0.000215772	-0.00012901	-4.28807e-05	3.01033e-05	9.16533e-05	0.000143124	0.000195889	0.000239936	0.00026839	0.000283744	0.000292839	0.000291032	0.000282216	0.000254931	0.00021922	0.00017902	0.000128226	7.72164e-05	3.44028e-05	-7.46802e-06	-4.60243e-05	-7.62824e-05	-8.80962e-05	-0.000105158	-0.000111002	-9.35558e-05	-8.84622e-05	-6.97824e-05	-4.60499e-05	-1.88868e-05	9.05483e-06	2.78891e-05	6.1966e-05	9.97593e-05	0.000131088	0.000166655	0.000203933	0.000228502	0.000241359	0.000243294	0.000232118	0.000218871	0.000194081	0.000159551	0.000118755	8.54258e-05	4.99683e-05	1.02465e-05	-2.27281e-06	2.08799e-06
-0.000219833	-0.000128161	-3.97712e-05	3.64105e-05	0.000100039	0.000153109	0.000206318	0.000249275	0.000277098	0.000292046	0.00029934	0.000296201	0.000285334	0.000256707	0.000219864	0.000178364	0.000125938	7.25927e-05	2.7861e-05	-1.4895e-05	-5.48799e-05	-8.77838e-05	-0.000100715	-0.000120681	-0.000128881	-0.000111192	-0.000107446	-8.86732e-05	-6.49654e-05	-3.78369e-05	-9.92871e-06	8.77786e-06	4.22458e-05	8.19324e-05	0.000114164	0.000151303	0.000191143	0.000217785	0.00023225	0.000235691	0.000225238	0.000212522	0.000187801	0.000152271	0.000108471	7.39241e-05	3.486e-05	-9.54093e-06	-2.46431e-05	-2.36851e-05
-0.000220353	-0.000124385	-3.45479e-05	4.38001e-05	0.000108679	0.000162545	0.000215559	0.00025701	0.000283757	0.000297821	0.000302868	0.000297778	0.000284279	0.000253275	0.000213951	0.000170162	0.000114421	5.68437e-05	8.73382e-06	-3.58332e-05	-7.78318e-05	-0.000113881	-0.000127153	-0.000148675	-0.000156697	-0.000135807	-0.000130876	-0.000108615	-8.17948e-05	-5.19579e-05	-2.15128e-05	-1.06944e-06	3.27784e-05	7.48317e-05	0.000108124	0.000146207	0.000187397	0.000214928	0.000229934	0.000234002	0.000223257	0.000209854	0.000184483	0.000147569	0.000100405	6.48471e-05	2.16928e-05	-2.7669e-05	-4.5354e-05	-4.87543e-05
-0.000216856	-0.000116918	-2.63012e-05	5.4078e-05	0.000120141	0.000174648	0.000227696	0.00026724	0.000293405	0.000308148	0.000312492	0.000306901	0.00029231	0.000260933	0.00022112	0.000176153	0.000118827	5.78122e-05	6.30349e-06	-4.09767e-05	-8.59257e-05	-0.000125555	-0.000141186	-0.000165622	-0.000175386	-0.000153855	-0.000149432	-0.000125496	-9.71657e-05	-6.57502e-05	-3.3369e-05	-1.16266e-05	2.22787e-05	6.64905e-05	0.000100677	0.000139888	0.000182536	0.000211289	0.000227133	0.000232298	0.000222284	0.000209426	0.000184533	0.000147601	9.88747e-05	6.2672e-05	1.77308e-05	-3.40973e-05	-5.42693e-05	-6.07401e-05
-0.000202081	-0.000100711	-1.1437e-05	6.88862e-05	0.000134569	0.00018825	0.000240216	0.000276819	0.00030207	0.000317694	0.000321946	0.000316571	0.000301813	0.000271377	0.000232264	0.000187169	0.000129624	6.64827e-05	1.22876e-05	-3.72781e-05	-8.47361e-05	-0.000127477	-0.000145677	-0.000172863	-0.00018454	-0.000163427	-0.000159532	-0.000135114	-0.000106324	-7.48612e-05	-4.18515e-05	-1.98797e-05	1.31144e-05	5.78173e-05	9.20562e-05	0.000131631	0.000175161	0.00020481	0.000221424	0.000227864	0.000218911	0.000207451	0.000183975	0.000148121	9.92069e-05	6.34031e-05	1.81375e-05	-3.50057e-05	-5.71428e-05	-6.62952e-05
-0.000185301	-8.39025e-05	2.82792e-06	8.21144e-05	0.000146452	0.000198501	0.000248929	0.000282614	0.000306995	0.000323629	0.000328602	0.000324457	0.000310673	0.000282401	0.000245282	0.000201111	0.000144466	7.99043e-05	2.32532e-05	-2.89844e-05	-7.95211e-05	-0.000126332	-0.000148057	-0.000178668	-0.000192163	-0.000171646	-0.00016823	-0.000142222	-0.000111777	-7.90567e-05	-4.38899e-05	-2.04765e-05	1.23376e-05	5.8378e-05	9.28734e-05	0.000132592	0.000175883	0.000205244	0.000221429	0.000227908	0.000218806	0.000207391	0.000184005	0.000148154	9.8186e-05	6.22416e-05	1.57598e-05	-3.88712e-05	-6.29701e-05	-7.47366e-05
-0.000173102	-7.24616e-05	1.12279e-05	8.90207e-05	0.000151816	0.000202143	0.00025129	0.000282108	0.000305855	0.000324703	0.000331687	0.000330379	0.000319376	0.000295497	0.000262666	0.000221762	0.000168892	0.00010591	4.95791e-05	-2.94327e-06	-5.47813e-05	-0.000104575	-0.000129999	-0.000163667	-0.000180098	-0.000162499	-0.000161413	-0.000136737	-0.000107525	-7.65876e-05	-4.21284e-05	-1.98454e-05	1.08171e-05	5.57553e-05	8.88987e-05	0.000127604	0.000170346	0.000199638	0.00021604	0.000223876	0.000216261	0.000207092	0.000186583	0.000153867	0.000106484	7.26085e-05	2.86119e-05	-2.37397e-05	-4.75692e-05	-5.92953e-05
-0.000156872	-5.81933e-05	2.18957e-05	9.72301e-05	0.000157634	0.000205572	0.000252662	0.000280968	0.000303569	0.000322949	0.000330956	0.00033148	0.000322706	0.000302368	0.000273023	0.000235272	0.000185776	0.000124676	6.9414e-05	1.78563e-05	-3.39572e-05	-8.52099e-05	-0.000112602	-0.000147391	-0.00016455	-0.000148428	-0.000148018	-0.000123177	-9.41613e-05	-6.40933e-05	-3.01345e-05	-8.68126e-06	1.96841e-05	6.23859e-05	9.33617e-05	0.000129955	0.000170511	0.000198273	0.000213598	0.000221483	0.000213602	0.000204688	0.000185416	0.000154104	0.000107878	7.55363e-05	3.28492e-05	-1.81681e-05	-4.17025e-05	-5.38252e-05
-0.000150592	-5.37481e-05	2.30236e-05	9.68039e-05	0.000155784	0.000202199	0.000248441	0.000275118	0.000297427	0.000318207	0.000327935	0.000330845	0.000324504	0.000307491	0.000281034	0.0002455	0.00019789	0.000137192	8.14902e-05	2.90191e-05	-2.43886e-05	-7.88245e-05	-0.000109351	-0.000146257	-0.000164721	-0.00015006	-0.000150677	-0.000124741	-9.4587e-05	-6.43734e-05	-2.95612e-05	-8.09974e-06	1.88443e-05	6.07965e-05	9.05728e-05	0.000126152	0.00016561	0.000192785	0.000207823	0.000216507	0.00020943	0.000202039	0.000185261	0.000156928	0.000113406	8.34671e-05	4.3492e-05	-4.42258e-06	-2.69353e-05	-3.84083e-05
-0.000142861	-4.7769e-05	2.63327e-05	9.87023e-05	0.000156246	0.000201001	0.000245743	0.000270512	0.000291709	0.000312831	0.000323174	0.00032776	0.000323416	0.000309391	0.000286126	0.000253687	0.000209554	0.000151517	9.77533e-05	4.61344e-05	-6.86783e-06	-6.27045e-05	-9.55728e-05	-0.000133968	-0.000154356	-0.000142511	-0.000145288	-0.000120457	-9.18563e-05	-6.3335e-05	-2.99593e-05	-1.03208e-05	1.38125e-05	5.34322e-05	8.08933e-05	0.000114985	0.000153187	0.000180018	0.000195278	0.000205444	0.000200043	0.000195581	0.000182736	0.000159076	0.000120435	9.44006e-05	5.9754e-05	1.74776e-05	-1.82019e-06	-1.04352e-05
-0.00013431	-4.20172e-05	2.82291e-05	9.79829e-05	0.000153157	0.00019531	0.000237839	0.00025958	0.000278853	0.000300352	0.000311859	0.000319514	0.000319069	0.00031059	0.000293697	0.000267511	0.000231151	0.000180505	0.000132185	8.39885e-05	3.3405e-05	-2.16766e-05	-5.65926e-05	-9.64875e-05	-0.000119681	-0.000113338	-0.000119919	-9.9147e-05	-7.50494e-05	-5.0927e-05	-2.13618e-05	-5.39491e-06	1.47572e-05	5.04493e-05	7.50321e-05	0.00010699	0.00014333	0.000169557	0.000184934	0.000196499	0.000192378	0.000190244	0.00018078	0.000161451	0.000127605	0.000105355	7.58439e-05	3.93324e-05	2.3835e-05	1.86631e-05
-0.00012678	-3.71189e-05	3.00964e-05	9.75674e-05	0.000150883	0.000191153	0.000232186	0.000252652	0.000270974	0.000292059	0.000303684	0.00031259	0.000313909	0.000308088	0.000294143	0.000271415	0.000239146	0.000193025	0.000149057	0.000104345	5.71345e-05	4.00911e-06	-3.07546e-05	-6.99518e-05	-9.34293e-05	-8.96702e-05	-9.83327e-05	-7.93405e-05	-5.75621e-05	-3.64887e-05	-9.97431e-06	2.91935e-06	1.92703e-05	5.08066e-05	7.23935e-05	0.000101686	0.000135836	0.000161207	0.000176634	0.000189377	0.00018646	0.000186565	0.000180424	0.000165298	0.000136344	0.000117963	9.3552e-05	6.29111e-05	5.11878e-05	4.91605e-05
-0.000117254	-3.03553e-05	3.41082e-05	9.95339e-05	0.000151214	0.000189624	0.000228749	0.000247566	0.00026418	0.000284025	0.000295044	0.000304668	0.000307495	0.000304351	0.000293938	0.000275474	0.000248648	0.000208887	0.000170574	0.000130297	8.69329e-05	3.6411e-05	1.85227e-06	-3.65378e-05	-6.11955e-05	-6.12398e-05	-7.25526e-05	-5.70633e-05	-3.92645e-05	-2.19468e-05	3.81287e-07	9.55206e-06	2.18088e-05	4.83881e-05	6.65206e-05	9.27744e-05	0.000124315	0.000148398	0.000163845	0.000177879	0.00017576	0.000177281	0.000173909	0.000162375	0.000137629	0.000123035	0.000102847	7.72037e-05	6.91834e-05	7.00889e-05
-0.000100985	-1.77311e-05	4.37552e-05	0.000106299	0.000155818	0.000192144	0.000229091	0.000246718	0.000261799	0.000279869	0.000289553	0.000298947	0.000302331	0.000300807	0.000292719	0.000277738	0.000255411	0.000221866	0.000189854	0.000155188	0.000117459	7.17345e-05	3.99937e-05	4.48813e-06	-1.91955e-05	-2.13816e-05	-3.3934e-05	-2.1662e-05	-8.71213e-06	3.9216e-06	2.04433e-05	2.38144e-05	3.03428e-05	4.87255e-05	6.1074e-05	8.21022e-05	0.000109354	0.000130895	0.000145716	0.000160707	0.000159034	0.000162142	0.000161725	0.000154542	0.000135074	0.000125564	0.000111462	9.27852e-05	9.01745e-05	9.62006e-05
-8.40534e-05	-5.18982e-06	5.30061e-05	0.000112305	0.000159555	0.000193579	0.000228001	0.000244255	0.000257804	0.000274011	0.000281837	0.000290558	0.000294142	0.000293864	0.000287844	0.000276304	0.000258313	0.000231373	0.000206291	0.000178215	0.000147027	0.000107333	7.90255e-05	4.7307e-05	2.51964e-05	2.09437e-05	7.10694e-06	1.57164e-05	2.3577e-05	3.15896e-05	4.21345e-05	4.005e-05	4.10333e-05	5.16727e-05	5.85135e-05	7.43869e-05	9.7353e-05	0.000116019	0.000130063	0.000145711	0.000144224	0.000148039	0.000149897	0.00014596	0.00013068	0.000124983	0.000115376	0.000101986	0.000103548	0.000112955
-7.60018e-05	-2.53151e-07	5.51046e-05	0.0001118	0.000157243	0.000189393	0.000221753	0.000236693	0.000249289	0.000264258	0.000270731	0.000279026	0.000282927	0.000283638	0.000279282	0.000270537	0.000255818	0.000234244	0.000214712	0.000191746	0.000165591	0.000130115	0.000103735	7.4265e-05	5.23123e-05	4.56066e-05	3.00882e-05	3.51217e-05	3.85829e-05	4.24869e-05	4.7509e-05	4.02574e-05	3.58883e-05	3.96622e-05	4.14479e-05	5.27602e-05	7.2199e-05	8.86043e-05	0.000102378	0.000119031	0.000118309	0.000123687	0.000128782	0.00012901	0.000118951	0.000118077	0.000113882	0.000106742	0.000113383	0.000127038
-6.0332e-05	1.15727e-05	6.44168e-05	0.000118063	0.00016132	0.000191541	0.000221416	0.000235167	0.000246771	0.000259905	0.000264298	0.000271128	0.000274113	0.000274215	0.000269986	0.000262425	0.000249107	0.000230999	0.000215795	0.000197112	0.000175829	0.00014476	0.000121068	9.49475e-05	7.45914e-05	6.7174e-05	5.12344e-05	5.47993e-05	5.57075e-05	5.69265e-05	5.79984e-05	4.69199e-05	3.81483e-05	3.61163e-05	3.35336e-05	4.03785e-05	5.61967e-05	6.98463e-05	8.31333e-05	0.000100276	9.99599e-05	0.000106322	0.000113801	0.000117335	0.000111969	0.000115564	0.0001164	0.000114815	0.000126034	0.00014335
-3.71144e-05	3.03741e-05	8.04248e-05	0.000130562	0.000171099	0.000198899	0.000225502	0.000237776	0.000248323	0.000259102	0.00026085	0.000264756	0.00026538	0.00026327	0.000257593	0.000249749	0.000236234	0.000220177	0.000208954	0.000194457	0.000178202	0.000152139	0.000132084	0.00011051	9.2732e-05	8.58662e-05	7.05223e-05	7.3287e-05	7.24648e-05	7.17909e-05	6.94435e-05	5.53881e-05	4.32207e-05	3.6806e-05	3.1161e-05	3.49777e-05	4.82975e-05	6.03051e-05	7.36856e-05	9.13e-05	9.18123e-05	9.91404e-05	0.000108562	0.000114489	0.000112622	0.000119109	0.000123291	0.00012488	0.000138216	0.000156675
-2.35568e-05	4.04114e-05	8.80961e-05	0.000135062	0.000173145	0.000198725	0.000222138	0.000232864	0.00024259	0.000251522	0.000251226	0.000252856	0.000251787	0.000248217	0.000241861	0.000234423	0.00022132	0.000207829	0.000200588	0.000190093	0.000178388	0.000156836	0.000139913	0.00012205	0.000106318	9.95543e-05	8.44556e-05	8.64915e-05	8.42327e-05	8.20162e-05	7.66697e-05	5.99665e-05	4.43414e-05	3.39481e-05	2.50512e-05	2.55608e-05	3.58217e-05	4.57162e-05	5.86595e-05	7.63276e-05	7.72562e-05	8.54516e-05	9.66581e-05	0.000104728	0.000106461	0.000115807	0.000123112	0.000127448	0.000142808	0.000162221
-8.25216e-06	5.18952e-05	9.71762e-05	0.000140785	0.000176101	0.000199273	0.000219083	0.000228035	0.000236803	0.000243525	0.000240965	0.000239685	0.000236369	0.000230719	0.000223406	0.000216238	0.000203563	0.000193081	0.000190518	0.000184989	0.000179342	0.000164551	0.00015301	0.000140214	0.000127841	0.000122047	0.000108161	0.000108653	0.000103755	9.87629e-05	8.91962e-05	6.88408e-05	4.92556e-05	3.39464e-05	2.16191e-05	1.85585e-05	2.56222e-05	3.29971e-05	4.51598e-05	6.2456e-05	6.33139e-05	7.17446e-05	8.41589e-05	9.39471e-05	9.88145e-05	0.000111044	0.000121554	0.000128169	0.000145486	0.000165646
3.0945e-06	5.95639e-05	0.000102447	0.000143105	0.000176028	0.00019708	0.000213868	0.000221572	0.00022993	0.000234997	0.000230884	0.000227212	0.000221846	0.000214366	0.000206009	0.000198743	0.000185668	0.000176782	0.000177439	0.000175278	0.000173954	0.000163907	0.000156098	0.000147173	0.000137369	0.000132733	0.00011994	0.000120582	0.000115541	0.000110205	9.90214e-05	7.78424e-05	5.6372e-05	3.92552e-05	2.53621e-05	2.02864e-05	2.51597e-05	3.06527e-05	4.19453e-05	5.86367e-05	5.91197e-05	6.73449e-05	8.00572e-05	9.04651e-05	9.73198e-05	0.000111063	0.000123741	0.000131744	0.000150023	0.000169827
1.22966e-05	6.51664e-05	0.000105899	0.000143372	0.000173561	0.000192173	0.000205181	0.000210923	0.000218136	0.000221002	0.000215014	0.000208758	0.000201489	0.000192338	0.000183654	0.000177191	0.000164994	0.00015916	0.000164274	0.000166725	0.000170732	0.000166481	0.000163221	0.000158677	0.000151766	0.000148391	0.00013681	0.000136897	0.000130971	0.000124931	0.000112066	9.00821e-05	6.70682e-05	4.83819e-05	3.33745e-05	2.66258e-05	2.94907e-05	3.30727e-05	4.35913e-05	5.92831e-05	5.94705e-05	6.68672e-05	7.92346e-05	8.93561e-05	9.71639e-05	0.000111344	0.000124899	0.000132424	0.000150172	0.00016824
2.583e-05	7.55215e-05	0.000114063	0.000148331	0.000175424	0.000191267	0.000199986	0.00020356	0.000209326	0.000209669	0.000201844	0.000192091	0.000181806	0.000169754	0.000159184	0.000152086	0.000138119	0.000131424	0.000137974	0.000142005	0.000148119	0.000146647	0.000146147	0.00014551	0.000141779	0.000141547	0.000133005	0.000136733	0.00013471	0.000131714	0.000120752	0.00010115	7.87566e-05	6.14227e-05	4.69659e-05	3.95569e-05	4.09129e-05	4.28357e-05	5.19811e-05	6.59538e-05	6.51758e-05	7.07013e-05	8.14355e-05	8.97294e-05	9.68883e-05	0.000110024	0.000122979	0.00012796	0.000143964	0.000158974
[truncated: 400 more columns]

## Sheet: Figure 3b
0	-0.000953084	-0.00181475	-0.0025526	-0.00166887	-0.00122556	-0.00084982	-0.000392257	-0.000184897	3.48311e-05	-5.66925e-05	-0.000240994	-0.000152141	-0.000380517	-0.000338313	-0.000116571	-0.000231833	-0.000561513	-0.000816118	-0.000793761	-0.000925461	-0.000638996	-0.000294134	-0.000234705	-0.000210238	-0.000108864	0.000156987	0.000295977	0.000270116	0.00026688	0.000308	0.000205225	-0.000360456	-0.000726784	-0.000750389	-0.000678632	-0.00076734	-0.000893468	-0.000993554	-0.000749869	-0.000500278	-0.000418982	-0.000356564	-0.000166523	-0.000252525	-0.000366749	-0.000531674	-0.000408145	-0.000367356	-0.000334364
-0.000953084	0	-0.0014852	-0.00192784	-0.000766907	-0.000378802	-0.000359622	-0.00012689	2.88244e-05	6.2038e-05	-8.28775e-05	-0.000184136	2.44253e-05	-0.000149015	-0.000178028	3.26481e-05	-0.000114533	-0.000524004	-0.000811192	-0.000831234	-0.000975941	-0.000584757	-0.000209165	-0.000103859	-0.000108382	-0.000176521	-5.27802e-06	0.000215008	0.00028362	0.000300941	0.000330218	0.000156851	-0.000487256	-0.000951891	-0.000994995	-0.00101836	-0.00117129	-0.00129775	-0.00132286	-0.00109564	-0.000812204	-0.000622961	-0.000527288	-0.000328322	-0.000448747	-0.000524567	-0.000647697	-0.000541513	-0.000436074	-0.000369354
-0.00181475	-0.0014852	0	-0.00170255	-0.000232844	-7.96793e-05	-0.000200045	-9.65627e-05	8.81631e-05	-7.04435e-05	-0.00023441	-0.000122831	0.000226818	0.000270975	0.000229383	0.000266426	0.00021163	-2.39233e-05	-0.000355675	-0.000517845	-0.000626587	-0.000310446	-0.000109154	-0.000233939	-0.00032219	-0.000360435	-0.000246885	-3.76191e-05	0.000161098	0.000257985	0.000291033	4.06582e-05	-0.00065969	-0.0011146	-0.00106234	-0.000990657	-0.00113733	-0.00132033	-0.00128136	-0.0010499	-0.000762695	-0.000513426	-0.000392836	-0.000248714	-0.000440789	-0.00055059	-0.000723375	-0.000483041	-0.000315773	-0.00025773
-0.0025526	-0.00192784	-0.00170255	0	-0.00104131	-0.000344132	-0.000436218	-0.000216987	5.59089e-05	-0.000100112	-0.000256525	5.32613e-05	0.000330363	0.000363526	0.000258266	0.00020553	0.000193911	6.58235e-05	-0.000269397	-0.000403459	-0.000360097	-0.000135253	-7.96785e-05	-0.000370751	-0.000366287	-0.000262036	-0.000224037	-0.000157961	1.69812e-06	0.00013459	0.000269868	0.000129283	-0.000451001	-0.000825559	-0.000777923	-0.000623069	-0.000722467	-0.000933988	-0.00097255	-0.000813184	-0.00062703	-0.000382027	-0.000223837	-0.00012516	-0.000223252	-0.000291485	-0.00042224	-0.000135231	-3.03878e-05	-2.45793e-05
-0.00166887	-0.000766907	-0.000232844	-0.00104131	0	-0.000330407	-0.000275161	0.000196978	0.000462676	0.0002159	0.000103765	0.000434819	0.000476596	0.000334362	0.000177008	7.8594e-05	4.33883e-05	-4.17377e-05	-0.000246406	-0.000224617	-8.14978e-05	8.79577e-05	-2.51337e-06	-0.000326931	-0.000261525	-6.69751e-05	-3.66113e-05	-5.80477e-05	1.70063e-05	0.000164588	0.000306306	0.000188091	-0.000297389	-0.000512728	-0.000483068	-0.000331676	-0.000380805	-0.000504543	-0.000554199	-0.000393356	-0.000312254	-0.000166038	-1.46084e-05	8.6466e-05	5.41058e-05	-5.5066e-05	-3.59872e-05	0.000201339	0.000222829	0.000193422
-0.00122556	-0.000378802	-7.96793e-05	-0.000344132	-0.000330407	0	-0.000374612	9.30639e-05	0.000508662	0.000399298	0.000366148	0.000550731	0.000474875	0.000332486	0.000233883	0.000121836	6.88487e-05	4.82106e-05	-3.44701e-05	-5.9806e-05	-8.62871e-06	0.000198509	0.000191776	3.92184e-05	-4.32794e-06	1.07783e-05	-6.3066e-05	-8.20842e-05	3.45953e-05	0.000205331	0.000269447	7.1519e-05	-0.000276013	-0.000272334	-0.00027338	-0.000225377	-0.000261452	-0.000296404	-0.00028291	-0.00010062	-8.26103e-05	-3.0527e-05	3.27288e-05	9.47766e-06	-8.70426e-05	-0.00026068	-0.000145831	0.000108224	0.000220368	0.000193101
-0.00084982	-0.000359622	-0.000200045	-0.000436218	-0.000275161	-0.000374612	0	-0.000700523	0.000461203	0.000596009	0.00052763	0.000530252	0.000464069	0.000437421	0.000349452	0.000179759	0.00011485	0.000118621	0.000126373	0.000159126	0.000109843	0.000240078	0.00028044	0.0002106	6.37196e-05	-0.000157081	-0.000281069	-0.000364885	-0.000277987	-7.36909e-05	1.49581e-05	-0.000120254	-0.000417043	-0.000337022	-0.000295866	-0.000317232	-0.00035221	-0.000326963	-0.000232112	-3.30733e-05	2.19177e-05	7.15897e-05	0.000184838	0.000185115	6.77717e-05	-9.81923e-05	-0.000117519	9.38326e-05	0.0001754	7.69906e-05
-0.000392257	-0.00012689	-9.65627e-05	-0.000216987	0.000196978	9.30639e-05	-0.000700523	0	0.00102247	0.000701255	0.000440013	0.000185331	0.000183414	0.000370609	0.000278405	0.000162169	5.08628e-05	3.84088e-05	9.59707e-05	0.000211691	0.000166124	0.000174642	0.000263923	0.000280645	0.000175669	-7.50424e-05	-0.000201145	-0.000340304	-0.000446674	-0.000363586	-0.000267656	-0.000291774	-0.000473461	-0.000417124	-0.000525345	-0.000711233	-0.000726188	-0.000645671	-0.00053996	-0.000333021	-0.000122214	2.85395e-05	0.000217589	0.00027597	0.000243897	0.000200451	2.60037e-05	0.000216801	0.000292631	0.000134012
-0.000184897	2.88244e-05	8.81631e-05	5.59089e-05	0.000462676	0.000508662	0.000461203	0.00102247	0	-5.96707e-05	-0.000346942	-2.74012e-05	6.12664e-05	0.000354377	0.000158869	0.000118713	0.000122784	-3.91736e-06	-4.25153e-05	0.000117805	0.000115779	8.31949e-05	0.000117043	0.000194924	0.000178891	7.0426e-05	7.14124e-05	-2.17679e-05	-0.000169896	-0.000240268	-0.000295229	-0.000316834	-0.000342893	-0.00026178	-0.00038115	-0.000492044	-0.000446794	-0.000368941	-0.000365002	-0.00026902	-0.000115278	1.4592e-05	0.000156343	0.000197111	0.00019369	0.000237776	0.00014044	0.000352433	0.0003789	0.000324053
3.48311e-05	6.2038e-05	-7.04435e-05	-0.000100112	0.0002159	0.000399298	0.000596009	0.000701255	-5.96707e-05	0	2.1363e-05	0.000147866	6.94703e-05	0.000409846	0.000334857	0.000150304	0.000283863	0.000180172	0.000217939	0.000237603	0.000209194	0.000243878	0.000142502	0.000135577	0.000205837	0.000209666	0.000228683	0.000134223	7.63948e-07	-0.000229297	-0.000362994	-0.000390292	-0.000406136	-0.000412761	-0.00050969	-0.000463502	-0.00030534	-0.000156793	-7.91597e-05	-5.7547e-06	7.07537e-05	0.000100967	0.00016955	0.000239761	0.000291155	0.000304406	0.000271111	0.000350784	0.000315865	0.000313986
-5.66925e-05	-8.28775e-05	-0.00023441	-0.000256525	0.000103765	0.000366148	0.00052763	0.000440013	-0.000346942	2.1363e-05	0	-0.000691137	-0.000543172	0.000235242	0.000463101	0.000171073	0.000237375	0.000193432	0.000275607	2.34768e-05	-2.21071e-05	0.00021479	0.000285358	0.000256402	0.000265208	0.000227754	8.1322e-05	-5.62948e-06	-7.91646e-06	-0.000227988	-0.00040837	-0.000517878	-0.000441344	-0.000381382	-0.000495005	-0.000516249	-0.000376418	-0.000194734	-0.000104994	-7.2111e-05	-4.47334e-05	-9.89219e-05	-8.01571e-05	0.000101297	0.000274947	0.000321449	0.000361057	0.000371382	0.000328903	0.000279635
-0.000240994	-0.000184136	-0.000122831	5.32613e-05	0.000434819	0.000550731	0.000530252	0.000185331	-2.74012e-05	0.000147866	-0.000691137	0	-0.000597291	0.000458983	0.000657123	0.000177989	2.48695e-05	5.72921e-05	0.00026875	0.000177004	0.000139998	0.000274489	0.000313015	0.000304265	0.000273969	0.000215189	-3.23887e-05	-0.000148643	-7.31894e-05	-0.000209709	-0.00036363	-0.000491558	-0.000412697	-0.000234527	-0.000323078	-0.000482393	-0.000467895	-0.000320886	-0.000285185	-0.000325666	-0.000425649	-0.000650845	-0.000641857	-0.000321311	0.000244955	0.00037942	0.000382082	0.000344035	0.000286312	0.000142112
-0.000152141	2.44253e-05	0.000226818	0.000330363	0.000476596	0.000474875	0.000464069	0.000183414	6.12664e-05	6.94703e-05	-0.000543172	-0.000597291	0	0.000336721	0.000794314	0.000327533	0.000233104	7.57711e-05	0.000219064	0.000302811	0.00028344	0.000323915	0.000286713	0.000319942	0.000310342	0.000215687	-1.23814e-05	-5.4821e-06	5.64392e-05	-5.39048e-05	-0.000101174	-7.70704e-05	-0.000111461	-5.45898e-05	-0.00010077	-0.00022436	-0.000151273	-8.37708e-05	-0.000123443	-0.000248931	-0.00039112	-0.000690788	-0.000691473	-0.000297944	0.000318464	0.000308929	0.00020978	0.000188145	0.000201638	0.000124565
-0.000380517	-0.000149015	0.000270975	0.000363526	0.000334362	0.000332486	0.000437421	0.000370609	0.000354377	0.000409846	0.000235242	0.000458983	0.000336721	0	0.0012678	0.000505624	0.000463382	0.000379995	0.000272316	0.000406488	0.000341792	0.000348935	0.000335757	0.000364443	0.000290442	5.17083e-05	-0.000120011	1.63631e-05	0.000103551	-7.01676e-05	-5.47258e-05	9.87203e-05	0.000126334	0.000141109	0.000127854	2.7838e-05	9.60445e-05	0.000171216	0.000195227	7.1227e-05	-7.68768e-05	-0.000409708	-0.000402917	-7.11077e-05	0.000332311	0.000221973	6.77131e-07	0.000128866	0.000218256	0.000195842
-0.000338313	-0.000178028	0.000229383	0.000258266	0.000177008	0.000233883	0.000349452	0.000278405	0.000158869	0.000334857	0.000463101	0.000657123	0.000794314	0.0012678	0	0.000102799	0.000501697	0.0004402	0.000395502	0.0005052	0.000362146	0.000271041	0.000365302	0.000333009	-1.94233e-05	-0.000449065	-0.000625783	-0.000386476	-0.000201269	-0.00037874	-0.000172003	4.89642e-05	0.000111061	0.000153936	8.6486e-05	7.57731e-05	0.000215727	0.000306951	0.000353781	0.000295007	0.000204358	-8.83391e-06	3.22244e-05	0.000240346	0.000328225	0.000117878	-9.27715e-05	9.61736e-05	0.000262806	0.000298423
-0.000116571	3.26481e-05	0.000266426	0.00020553	7.8594e-05	0.000121836	0.000179759	0.000162169	0.000118713	0.000150304	0.000171073	0.000177989	0.000327533	0.000505624	0.000102799	0	7.09401e-05	0.000355073	0.000458079	0.000587742	0.000495801	0.000268032	0.000273971	0.000232729	-5.44493e-05	-0.000364857	-0.000588383	-0.000623136	-0.000581159	-0.000508939	-4.71979e-06	0.000111269	-4.23664e-06	-3.74335e-05	-0.000230405	-0.000152689	0.00016925	0.000285268	0.00027647	0.000255228	0.00020965	4.18256e-05	8.28093e-05	0.00026757	0.000286377	0.000104936	5.83987e-05	0.000191058	0.00026194	0.000272305
-0.000231833	-0.000114533	0.00021163	0.000193911	4.33883e-05	6.88487e-05	0.00011485	5.08628e-05	0.000122784	0.000283863	0.000237375	2.48695e-05	0.000233104	0.000463382	0.000501697	7.09401e-05	0	-0.000538475	0.000538467	0.000661002	0.000548137	0.00026739	0.00012523	9.67422e-05	-7.85333e-05	-0.000134365	-0.000127371	-0.000271608	-0.000353187	-0.000144221	0.000249783	0.000247905	3.01148e-05	-4.24643e-05	-0.000214742	-0.000146576	0.000134126	0.000238027	0.000235536	0.000244464	0.000170536	2.61603e-05	9.36465e-05	0.000276099	0.000232863	9.58212e-06	3.14913e-05	0.000180131	0.000242677	0.000268945
-0.000561513	-0.000524004	-2.39233e-05	6.58235e-05	-4.17377e-05	4.82106e-05	0.000118621	3.84088e-05	-3.91736e-06	0.000180172	0.000193432	5.72921e-05	7.57711e-05	0.000379995	0.0004402	0.000355073	-0.000538475	0	0.000691261	0.000287822	0.000333844	0.00025602	8.67821e-05	3.13912e-06	-0.00017532	-0.000181444	8.9452e-07	0.000165034	0.000191179	0.000178536	0.00029962	0.000312815	0.000148919	4.79356e-05	-2.12586e-05	6.78599e-05	0.000211051	0.000256424	0.000291171	0.000314154	0.000203352	1.28813e-05	9.79612e-05	0.00029231	0.000175023	-5.01015e-06	1.58198e-05	0.000146855	0.000252682	0.000286356
-0.000816118	-0.000811192	-0.000355675	-0.000269397	-0.000246406	-3.44701e-05	0.000126373	9.59707e-05	-4.25153e-05	0.000217939	0.000275607	0.00026875	0.000219064	0.000272316	0.000395502	0.000458079	0.000538467	0.000691261	0	0.000130851	0.00035194	-2.65404e-05	-0.000156098	-0.00013881	-0.000235932	-0.000284788	2.55323e-05	0.000281191	0.000310116	0.000284836	0.000310008	0.000306843	9.28906e-05	-2.58917e-05	1.65259e-05	0.00013459	0.000229109	0.000260942	0.000320011	0.000301983	0.00024684	0.000101495	0.000165425	0.000279847	0.000204	0.000125564	0.000165804	0.000221619	0.000257998	0.000232459
-0.000793761	-0.000831234	-0.000517845	-0.000403459	-0.000224617	-5.9806e-05	0.000159126	0.000211691	0.000117805	0.000237603	2.34768e-05	0.000177004	0.000302811	0.000406488	0.0005052	0.000587742	0.000661002	0.000287822	0.000130851	0	0.000263916	-0.00137517	-0.00126719	-0.000963811	-0.000505012	-0.000288105	0.000129219	0.000332798	0.00035433	0.000250564	0.000208587	0.000284308	0.000229026	0.00011601	0.000105194	0.000220931	0.000235692	0.000257006	0.000310345	0.000210595	0.000201903	0.000166153	0.000211007	0.000249265	0.000132111	5.74738e-05	0.000155019	0.000229953	0.000265843	0.000238799
-0.000925461	-0.000975941	-0.000626587	-0.000360097	-8.14978e-05	-8.62871e-06	0.000109843	0.000166124	0.000115779	0.000209194	-2.21071e-05	0.000139998	0.00028344	0.000341792	0.000362146	0.000495801	0.000548137	0.000333844	0.00035194	0.000263916	0	-0.00360232	-0.00243163	-0.00166502	-0.000690518	-0.000159328	6.24577e-05	0.000180826	0.000166275	-0.00016118	-0.000246143	-9.63811e-05	0.000225532	0.00014876	5.75601e-05	0.000188173	0.000160417	7.40122e-05	0.000101522	0.000134022	0.000162018	6.49894e-05	2.42238e-05	-0.000125594	-0.000408952	-0.000367594	-0.000156197	8.50711e-05	0.000211887	0.000220206
-0.000638996	-0.000584757	-0.000310446	-0.000135253	8.79577e-05	0.000198509	0.000240078	0.000174642	8.31949e-05	0.000243878	0.00021479	0.000274489	0.000323915	0.000348935	0.000271041	0.000268032	0.00026739	0.00025602	-2.65404e-05	-0.00137517	-0.00360232	0	-0.0016334	-0.00112976	-0.000533482	7.44697e-05	4.53093e-05	0.000110092	7.75617e-05	-0.000174679	-0.00019072	-0.000116711	0.00018092	-1.47436e-05	-0.000116304	0.000142845	0.000172126	-0.000119033	-0.000172003	4.11263e-05	0.000166387	4.82855e-05	-0.000201738	-0.000673594	-0.000970424	-0.000747659	-0.000469837	-9.91973e-05	0.000131245	0.00011149
-0.000294134	-0.000209165	-0.000109154	-7.96785e-05	-2.51337e-06	0.000191776	0.00028044	0.000263923	0.000117043	0.000142502	0.000285358	0.000313015	0.000286713	0.000335757	0.000365302	0.000273971	0.00012523	8.67821e-05	-0.000156098	-0.00126719	-0.00243163	-0.0016334	0	1.75e-05	0.000201028	0.000315398	0.000163613	0.00025212	0.000215775	9.98164e-05	1.90952e-05	8.04871e-05	0.000229857	2.91032e-05	-0.000116184	0.000124599	0.00021706	-1.66444e-05	-0.000129686	-0.000120786	0.000130236	0.000195203	-2.17179e-05	-0.000606899	-0.000967714	-0.000701193	-0.000373102	-5.34034e-05	0.000115022	5.62294e-05
-0.000234705	-0.000103859	-0.000233939	-0.000370751	-0.000326931	3.92184e-05	0.0002106	0.000280645	0.000194924	0.000135577	0.000256402	0.000304265	0.000319942	0.000364443	0.000333009	0.000232729	9.67422e-05	3.13912e-06	-0.00013881	-0.000963811	-0.00166502	-0.00112976	1.75e-05	0	0.00016006	-0.000514224	-0.000326978	0.000104597	-0.000131072	-0.000298921	-0.000499591	-0.000152242	4.24744e-05	-0.000143423	-0.000289145	-3.10186e-05	7.84771e-05	-0.000124876	-0.000297733	-0.00049565	-0.000161504	0.000202999	5.45869e-05	-0.000406086	-0.000611335	-0.000366624	-0.000174814	-7.44088e-06	0.000146384	0.000113015
-0.000210238	-0.000108382	-0.00032219	-0.000366287	-0.000261525	-4.32794e-06	6.37196e-05	0.000175669	0.000178891	0.000205837	0.000265208	0.000273969	0.000310342	0.000290442	-1.94233e-05	-5.44493e-05	-7.85333e-05	-0.00017532	-0.000235932	-0.000505012	-0.000690518	-0.000533482	0.000201028	0.00016006	0	-0.00124731	-0.000307292	0.000210177	-0.000215994	-0.000883803	-0.00115019	-0.000529425	-0.000133281	-0.000326978	-0.000432343	-0.000266145	-0.000244731	-0.000386245	-0.000640909	-0.00087383	-0.000464615	-2.59062e-05	-0.000276515	-0.000633225	-0.00058528	-0.000406345	-0.000442857	-0.000380865	-3.5803e-05	4.99792e-06
-0.000108864	-0.000176521	-0.000360435	-0.000262036	-6.69751e-05	1.07783e-05	-0.000157081	-7.50424e-05	7.0426e-05	0.000209666	0.000227754	0.000215189	0.000215687	5.17083e-05	-0.000449065	-0.000364857	-0.000134365	-0.000181444	-0.000284788	-0.000288105	-0.000159328	7.44697e-05	0.000315398	-0.000514224	-0.00124731	0	-0.000250308	-0.000444604	-0.000289605	-0.00057176	-0.000717965	-0.000535666	-0.000176519	-0.000369967	-0.000382313	-0.000313095	-0.00040197	-0.000609801	-0.00105565	-0.00105552	-0.000401693	-6.48121e-05	-0.000406465	-0.000770426	-0.000637341	-0.000398635	-0.000442591	-0.000327966	-2.88774e-06	-6.08499e-05
0.000156987	-5.27802e-06	-0.000246885	-0.000224037	-3.66113e-05	-6.3066e-05	-0.000281069	-0.000201145	7.14124e-05	0.000228683	8.1322e-05	-3.23887e-05	-1.23814e-05	-0.000120011	-0.000625783	-0.000588383	-0.000127371	8.9452e-07	2.55323e-05	0.000129219	6.24577e-05	4.53093e-05	0.000163613	-0.000326978	-0.000307292	-0.000250308	0	-0.000124389	-6.54215e-05	-0.000464046	-0.000199699	-0.000312569	-1.81562e-05	-4.36736e-05	-5.40592e-05	5.37504e-06	-0.000100051	-0.000351622	-0.00114999	-0.00135779	-0.000636692	-0.000148061	-0.000360679	-0.000632022	-0.000506596	-0.000296693	-0.000235784	-8.60831e-05	7.25464e-06	-8.21618e-05
0.000295977	0.000215008	-3.76191e-05	-0.000157961	-5.80477e-05	-8.20842e-05	-0.000364885	-0.000340304	-2.17679e-05	0.000134223	-5.62948e-06	-0.000148643	-5.4821e-06	1.63631e-05	-0.000386476	-0.000623136	-0.000271608	0.000165034	0.000281191	0.000332798	0.000180826	0.000110092	0.00025212	0.000104597	0.000210177	-0.000444604	-0.000124389	0	-0.000325626	6.81989e-05	0.000137569	-3.42661e-05	0.000193668	0.000216737	7.6566e-05	0.000208867	0.000162223	5.67515e-05	-0.000501993	-0.00128618	-0.00098894	-0.000224954	2.5112e-05	-4.95282e-05	-5.93076e-05	-1.09519e-05	-5.91364e-05	-0.0001721	-0.000171404	-0.000144296
0.000270116	0.00028362	0.000161098	1.69812e-06	1.70063e-05	3.45953e-05	-0.000277987	-0.000446674	-0.000169896	7.63948e-07	-7.91646e-06	-7.31894e-05	5.64392e-05	0.000103551	-0.000201269	-0.000581159	-0.000353187	0.000191179	0.000310116	0.00035433	0.000166275	7.75617e-05	0.000215775	-0.000131072	-0.000215994	-0.000289605	-6.54215e-05	-0.000325626	0	0.000668451	0.000317246	0.000107238	0.000197617	4.07568e-05	-0.000131514	0.000163987	0.000201848	9.11077e-05	-0.00049061	-0.00164806	-0.00153308	-0.000580611	-0.000145622	-0.000243759	-0.000391306	-0.000272773	-0.00031405	-0.000777382	-0.000800954	-0.000714479
0.00026688	0.000300941	0.000257985	0.00013459	0.000164588	0.000205331	-7.36909e-05	-0.000363586	-0.000240268	-0.000229297	-0.000227988	-0.000209709	-5.39048e-05	-7.01676e-05	-0.00037874	-0.000508939	-0.000144221	0.000178536	0.000284836	0.000250564	-0.00016118	-0.000174679	9.98164e-05	-0.000298921	-0.000883803	-0.00057176	-0.000464046	6.81989e-05	0.000668451	0	-0.0015636	-0.00106817	-0.000356917	-0.000469987	-0.000484166	-9.17651e-05	2.19082e-05	-0.000125559	-0.000789379	-0.00182101	-0.00158563	-0.000774474	-0.000487337	-0.000847452	-0.00112189	-0.000788808	-0.000792841	-0.00122911	-0.00130531	-0.00116765
0.000308	0.000330218	0.000291033	0.000269868	0.000306306	0.000269447	1.49581e-05	-0.000267656	-0.000295229	-0.000362994	-0.00040837	-0.00036363	-0.000101174	-5.47258e-05	-0.000172003	-4.71979e-06	0.000249783	0.00029962	0.000310008	0.000208587	-0.000246143	-0.00019072	1.90952e-05	-0.000499591	-0.00115019	-0.000717965	-0.000199699	0.000137569	0.000317246	-0.0015636	0	-0.000187822	0.000541159	-1.6372e-05	-0.000234658	-6.24456e-05	5.95009e-05	-0.000211527	-0.000707621	-0.00136513	-0.00119215	-0.000618148	-0.000467575	-0.000888409	-0.00121515	-0.000865041	-0.000922076	-0.00120629	-0.00123092	-0.00107684
0.000205225	0.000156851	4.06582e-05	0.000129283	0.000188091	7.1519e-05	-0.000120254	-0.000291774	-0.000316834	-0.000390292	-0.000517878	-0.000491558	-7.70704e-05	9.87203e-05	4.89642e-05	0.000111269	0.000247905	0.000312815	0.000306843	0.000284308	-9.63811e-05	-0.000116711	8.04871e-05	-0.000152242	-0.000529425	-0.000535666	-0.000312569	-3.42661e-05	0.000107238	-0.00106817	-0.000187822	0	0.000849982	-0.000339747	-0.000456219	-0.000192913	-7.44799e-05	-0.000447558	-0.000726263	-0.00109792	-0.000950709	-0.000524488	-0.000500619	-0.00101643	-0.00141216	-0.00107499	-0.00110254	-0.00115083	-0.00101273	-0.000755053
-0.000360456	-0.000487256	-0.00065969	-0.000451001	-0.000297389	-0.000276013	-0.000417043	-0.000473461	-0.000342893	-0.000406136	-0.000441344	-0.000412697	-0.000111461	0.000126334	0.000111061	-4.23664e-06	3.01148e-05	0.000148919	9.28906e-05	0.000229026	0.000225532	0.00018092	0.000229857	4.24744e-05	-0.000133281	-0.000176519	-1.81562e-05	0.000193668	0.000197617	-0.000356917	0.000541159	0.000849982	0	-0.00121482	-0.000474742	3.2668e-05	0.000133792	-0.000471945	-0.000801059	-0.0012342	-0.00124948	-0.000816937	-0.000866711	-0.00166953	-0.00219716	-0.00173386	-0.00177418	-0.00173729	-0.00138838	-0.000887456
-0.000726784	-0.000951891	-0.0011146	-0.000825559	-0.000512728	-0.000272334	-0.000337022	-0.000417124	-0.00026178	-0.000412761	-0.000381382	-0.000234527	-5.45898e-05	0.000141109	0.000153936	-3.74335e-05	-4.24643e-05	4.79356e-05	-2.58917e-05	0.00011601	0.00014876	-1.47436e-05	2.91032e-05	-0.000143423	-0.000326978	-0.000369967	-4.36736e-05	0.000216737	4.07568e-05	-0.000469987	-1.6372e-05	-0.000339747	-0.00121482	0	0.00029827	0.000205334	0.000328858	-6.00766e-05	-0.000585102	-0.00146467	-0.00166844	-0.00101367	-0.00110556	-0.00211398	-0.00275348	-0.00215426	-0.00209235	-0.00210281	-0.00176097	-0.00120163
-0.000750389	-0.000994995	-0.00106234	-0.000777923	-0.000483068	-0.00027338	-0.000295866	-0.000525345	-0.00038115	-0.00050969	-0.000495005	-0.000323078	-0.00010077	0.000127854	8.6486e-05	-0.000230405	-0.000214742	-2.12586e-05	1.65259e-05	0.000105194	5.75601e-05	-0.000116304	-0.000116184	-0.000289145	-0.000432343	-0.000382313	-5.40592e-05	7.6566e-05	-0.000131514	-0.000484166	-0.000234658	-0.000456219	-0.000474742	0.00029827	0	0.000237692	-0.000515354	-0.000770696	-0.00111648	-0.00213494	-0.00220271	-0.00132612	-0.00138547	-0.00240776	-0.0030943	-0.00236671	-0.00243104	-0.00257691	-0.00225129	-0.00147692
-0.000678632	-0.00101836	-0.000990657	-0.000623069	-0.000331676	-0.000225377	-0.000317232	-0.000711233	-0.000492044	-0.000463502	-0.000516249	-0.000482393	-0.00022436	2.7838e-05	7.57731e-05	-0.000152689	-0.000146576	6.78599e-05	0.00013459	0.000220931	0.000188173	0.000142845	0.000124599	-3.10186e-05	-0.000266145	-0.000313095	5.37504e-06	0.000208867	0.000163987	-9.17651e-05	-6.24456e-05	-0.000192913	3.2668e-05	0.000205334	0.000237692	0	-0.00367111	-0.00158895	-0.00156853	-0.00247469	-0.00253137	-0.0015783	-0.00151949	-0.00242342	-0.00316387	-0.0027074	-0.00274021	-0.00270213	-0.00232487	-0.00150583
-0.00076734	-0.00117129	-0.00113733	-0.000722467	-0.000380805	-0.000261452	-0.00035221	-0.000726188	-0.000446794	-0.00030534	-0.000376418	-0.000467895	-0.000151273	9.60445e-05	0.000215727	0.00016925	0.000134126	0.000211051	0.000229109	0.000235692	0.000160417	0.000172126	0.00021706	7.84771e-05	-0.000244731	-0.00040197	-0.000100051	0.000162223	0.000201848	2.19082e-05	5.95009e-05	-7.44799e-05	0.000133792	0.000328858	-0.000515354	-0.00367111	0	-0.00101637	-0.00168669	-0.00217777	-0.00234825	-0.00162626	-0.00144815	-0.00214186	-0.00263933	-0.00234777	-0.00255361	-0.00267329	-0.00232419	-0.00150329
-0.000893468	-0.00129775	-0.00132033	-0.000933988	-0.000504543	-0.000296404	-0.000326963	-0.000645671	-0.000368941	-0.000156793	-0.000194734	-0.000320886	-8.37708e-05	0.000171216	0.000306951	0.000285268	0.000238027	0.000256424	0.000260942	0.000257006	7.40122e-05	-0.000119033	-1.66444e-05	-0.000124876	-0.000386245	-0.000609801	-0.000351622	5.67515e-05	9.11077e-05	-0.000125559	-0.000211527	-0.000447558	-0.000471945	-6.00766e-05	-0.000770696	-0.00158895	-0.00101637	0	-0.00100189	-0.00249639	-0.00295732	-0.00182228	-0.00126987	-0.00169194	-0.002124	-0.00189754	-0.00210198	-0.00227634	-0.00209777	-0.00145015
-0.000993554	-0.00132286	-0.00128136	-0.00097255	-0.000554199	-0.00028291	-0.000232112	-0.00053996	-0.000365002	-7.91597e-05	-0.000104994	-0.000285185	-0.000123443	0.000195227	0.000353781	0.00027647	0.000235536	0.000291171	0.000320011	0.000310345	0.000101522	-0.000172003	-0.000129686	-0.000297733	-0.000640909	-0.00105565	-0.00114999	-0.000501993	-0.00049061	-0.000789379	-0.000707621	-0.000726263	-0.000801059	-0.000585102	-0.00111648	-0.00156853	-0.00168669	-0.00100189	0	-0.00397395	-0.00329203	-0.00171078	-0.00108226	-0.00145218	-0.00186823	-0.00155041	-0.00177248	-0.00192914	-0.00199582	-0.00178845
-0.000749869	-0.00109564	-0.0010499	-0.000813184	-0.000393356	-0.00010062	-3.30733e-05	-0.000333021	-0.00026902	-5.7547e-06	-7.2111e-05	-0.000325666	-0.000248931	7.1227e-05	0.000295007	0.000255228	0.000244464	0.000314154	0.000301983	0.000210595	0.000134022	4.11263e-05	-0.000120786	-0.00049565	-0.00087383	-0.00105552	-0.00135779	-0.00128618	-0.00164806	-0.00182101	-0.00136513	-0.00109792	-0.0012342	-0.00146467	-0.00213494	-0.00247469	-0.00217777	-0.00249639	-0.00397395	0	-0.00265514	-0.000928858	-0.000639458	-0.00093469	-0.0012086	-0.000974226	-0.00145292	-0.00174644	-0.00171481	-0.00153328
-0.000500278	-0.000812204	-0.000762695	-0.00062703	-0.000312254	-8.26103e-05	2.19177e-05	-0.000122214	-0.000115278	7.07537e-05	-4.47334e-05	-0.000425649	-0.00039112	-7.68768e-05	0.000204358	0.00020965	0.000170536	0.000203352	0.00024684	0.000201903	0.000162018	0.000166387	0.000130236	-0.000161504	-0.000464615	-0.000401693	-0.000636692	-0.00098894	-0.00153308	-0.00158563	-0.00119215	-0.000950709	-0.00124948	-0.00166844	-0.00220271	-0.00253137	-0.00234825	-0.00295732	-0.00329203	-0.00265514	0	-0.000750541	-0.00116737	-0.00099277	-0.00094911	-0.000791422	-0.00128347	-0.00147069	-0.00118066	-0.000981179
-0.000418982	-0.000622961	-0.000513426	-0.000382027	-0.000166038	-3.0527e-05	7.15897e-05	2.85395e-05	1.4592e-05	0.000100967	-9.89219e-05	-0.000650845	-0.000690788	-0.000409708	-8.83391e-06	4.18256e-05	2.61603e-05	1.28813e-05	0.000101495	0.000166153	6.49894e-05	4.82855e-05	0.000195203	0.000202999	-2.59062e-05	-6.48121e-05	-0.000148061	-0.000224954	-0.000580611	-0.000774474	-0.000618148	-0.000524488	-0.000816937	-0.00101367	-0.00132612	-0.0015783	-0.00162626	-0.00182228	-0.00171078	-0.000928858	-0.000750541	0	-0.00127721	-0.000919457	-0.00100582	-0.000760867	-0.00134768	-0.00140909	-0.000947428	-0.000671071
-0.000356564	-0.000527288	-0.000392836	-0.000223837	-1.46084e-05	3.27288e-05	0.000184838	0.000217589	0.000156343	0.00016955	-8.01571e-05	-0.000641857	-0.000691473	-0.000402917	3.22244e-05	8.28093e-05	9.36465e-05	9.79612e-05	0.000165425	0.000211007	2.42238e-05	-0.000201738	-2.17179e-05	5.45869e-05	-0.000276515	-0.000406465	-0.000360679	2.5112e-05	-0.000145622	-0.000487337	-0.000467575	-0.000500619	-0.000866711	-0.00110556	-0.00138547	-0.00151949	-0.00144815	-0.00126987	-0.00108226	-0.000639458	-0.00116737	-0.00127721	0	-0.00118236	-0.000972816	-0.000511104	-0.00093116	-0.0010739	-0.00081318	-0.000698161
-0.000166523	-0.000328322	-0.000248714	-0.00012516	8.6466e-05	9.47766e-06	0.000185115	0.00027597	0.000197111	0.000239761	0.000101297	-0.000321311	-0.000297944	-7.11077e-05	0.000240346	0.00026757	0.000276099	0.00029231	0.000279847	0.000249265	-0.000125594	-0.000673594	-0.000606899	-0.000406086	-0.000633225	-0.000770426	-0.000632022	-4.95282e-05	-0.000243759	-0.000847452	-0.000888409	-0.00101643	-0.00166953	-0.00211398	-0.00240776	-0.00242342	-0.00214186	-0.00169194	-0.00145218	-0.00093469	-0.00099277	-0.000919457	-0.00118236	0	-0.000630444	-0.000106722	-0.000695423	-0.000902732	-0.000817252	-0.00086727
-0.000252525	-0.000448747	-0.000440789	-0.000223252	5.41058e-05	-8.70426e-05	6.77717e-05	0.000243897	0.00019369	0.000291155	0.000274947	0.000244955	0.000318464	0.000332311	0.000328225	0.000286377	0.000232863	0.000175023	0.000204	0.000132111	-0.000408952	-0.000970424	-0.000967714	-0.000611335	-0.00058528	-0.000637341	-0.000506596	-5.93076e-05	-0.000391306	-0.00112189	-0.00121515	-0.00141216	-0.00219716	-0.00275348	-0.0030943	-0.00316387	-0.00263933	-0.002124	-0.00186823	-0.0012086	-0.00094911	-0.00100582	-0.000972816	-0.000630444	0	-1.0249e-05	-0.00154463	-0.000906461	-0.000399888	-0.000575808
-0.000366749	-0.000524567	-0.00055059	-0.000291485	-5.5066e-05	-0.00026068	-9.81923e-05	0.000200451	0.000237776	0.000304406	0.000321449	0.00037942	0.000308929	0.000221973	0.000117878	0.000104936	9.58212e-06	-5.01015e-06	0.000125564	5.74738e-05	-0.000367594	-0.000747659	-0.000701193	-0.000366624	-0.000406345	-0.000398635	-0.000296693	-1.09519e-05	-0.000272773	-0.000788808	-0.000865041	-0.00107499	-0.00173386	-0.00215426	-0.00236671	-0.0027074	-0.00234777	-0.00189754	-0.00155041	-0.000974226	-0.000791422	-0.000760867	-0.000511104	-0.000106722	-1.0249e-05	0	-0.00319428	-0.000476971	0.000171104	-0.000315413
-0.000531674	-0.000647697	-0.000723375	-0.00042224	-3.59872e-05	-0.000145831	-0.000117519	2.60037e-05	0.00014044	0.000271111	0.000361057	0.000382082	0.00020978	6.77131e-07	-9.27715e-05	5.83987e-05	3.14913e-05	1.58198e-05	0.000165804	0.000155019	-0.000156197	-0.000469837	-0.000373102	-0.000174814	-0.000442857	-0.000442591	-0.000235784	-5.91364e-05	-0.00031405	-0.000792841	-0.000922076	-0.00110254	-0.00177418	-0.00209235	-0.00243104	-0.00274021	-0.00255361	-0.00210198	-0.00177248	-0.00145292	-0.00128347	-0.00134768	-0.00093116	-0.000695423	-0.00154463	-0.00319428	0	-0.000413181	0.000389258	-0.000705075
-0.000408145	-0.000541513	-0.000483041	-0.000135231	0.000201339	0.000108224	9.38326e-05	0.000216801	0.000352433	0.000350784	0.000371382	0.000344035	0.000188145	0.000128866	9.61736e-05	0.000191058	0.000180131	0.000146855	0.000221619	0.000229953	8.50711e-05	-9.91973e-05	-5.34034e-05	-7.44088e-06	-0.000380865	-0.000327966	-8.60831e-05	-0.0001721	-0.000777382	-0.00122911	-0.00120629	-0.00115083	-0.00173729	-0.00210281	-0.00257691	-0.00270213	-0.00267329	-0.00227634	-0.00192914	-0.00174644	-0.00147069	-0.00140909	-0.0010739	-0.000902732	-0.000906461	-0.000476971	-0.000413181	0	-0.000178351	-0.00143336
-0.000367356	-0.000436074	-0.000315773	-3.03878e-05	0.000222829	0.000220368	0.0001754	0.000292631	0.0003789	0.000315865	0.000328903	0.000286312	0.000201638	0.000218256	0.000262806	0.00026194	0.000242677	0.000252682	0.000257998	0.000265843	0.000211887	0.000131245	0.000115022	0.000146384	-3.5803e-05	-2.88774e-06	7.25464e-06	-0.000171404	-0.000800954	-0.00130531	-0.00123092	-0.00101273	-0.00138838	-0.00176097	-0.00225129	-0.00232487	-0.00232419	-0.00209777	-0.00199582	-0.00171481	-0.00118066	-0.000947428	-0.00081318	-0.000817252	-0.000399888	0.000171104	0.000389258	-0.000178351	0	-0.00212773
-0.000334364	-0.000369354	-0.00025773	-2.45793e-05	0.000193422	0.000193101	7.69906e-05	0.000134012	0.000324053	0.000313986	0.000279635	0.000142112	0.000124565	0.000195842	0.000298423	0.000272305	0.000268945	0.000286356	0.000232459	0.000238799	0.000220206	0.00011149	5.62294e-05	0.000113015	4.99792e-06	-6.08499e-05	-8.21618e-05	-0.000144296	-0.000714479	-0.00116765	-0.00107684	-0.000755053	-0.000887456	-0.00120163	-0.00147692	-0.00150583	-0.00150329	-0.00145015	-0.00178845	-0.00153328	-0.000981179	-0.000671071	-0.000698161	-0.00086727	-0.000575808	-0.000315413	-0.000705075	-0.00143336	-0.00212773	0
-0.000185038	-0.00023127	-0.000222179	-7.18616e-05	0.000177622	0.000173215	-4.3059e-05	-5.99154e-05	0.000245425	0.000272636	0.000230776	6.5211e-06	4.17471e-05	0.000235681	0.000275448	0.00026693	0.000270035	0.000244646	0.000151136	0.00011379	0.000125531	3.80138e-05	3.88247e-05	-3.894e-05	-0.000300116	-0.00044224	-0.000366504	-0.000316123	-0.000857883	-0.00117152	-0.000986988	-0.000573629	-0.000515909	-0.000732948	-0.000772538	-0.000775603	-0.000869466	-0.000888988	-0.00136304	-0.00110896	-0.000570151	-0.000331649	-0.000455587	-0.00060413	-0.000393951	-0.000363464	-0.000943303	-0.00183318	-0.00160252	-0.000546173
-1.98458e-05	-1.06165e-05	-3.90691e-05	9.24377e-05	0.000249952	0.000257672	0.000130667	6.72368e-05	0.000259542	0.000244524	0.000210275	-6.78875e-05	6.60415e-05	0.000283301	0.000211875	0.000258925	0.00021234	0.000156707	9.583e-05	0.000124515	0.000133439	5.06442e-05	4.52604e-05	-7.31987e-05	-0.000429009	-0.000525461	-0.000328806	-0.000195138	-0.00054753	-0.00064603	-0.00048577	-0.00038529	-0.00035613	-0.000559213	-0.000508814	-0.000464978	-0.000682288	-0.00105553	-0.00165857	-0.00137495	-0.000621043	-0.000295364	-0.000411414	-0.000382982	-0.000350443	-0.000579306	-0.00104354	-0.00149862	-0.00106927	-0.000818218
0.000100394	0.000118546	0.000101898	0.000230837	0.000291703	0.000261409	0.000136432	2.89134e-05	0.000210033	0.000217683	8.37988e-05	-0.00029076	-7.75265e-05	0.000288277	0.000246639	0.00026464	0.00015537	4.53959e-05	-5.69361e-05	-5.12957e-05	2.09559e-05	6.17774e-05	9.25132e-05	3.07614e-05	-0.000389874	-0.00048793	-0.000200979	3.30219e-06	-0.000127732	-0.000143542	0.000109704	0.000151155	4.6558e-05	-0.000153125	-5.75032e-05	-7.76126e-05	-0.000338876	-0.000700187	-0.00115799	-0.00110801	-0.000528429	-0.000115676	-5.83167e-05	-0.000113029	-0.000359455	-0.000815356	-0.00118241	-0.00139033	-0.00132736	-0.00112963
0.000192741	0.000238423	0.000234117	0.000270555	0.00026488	0.000266473	0.000202484	8.83976e-05	0.000138317	7.5994e-05	-0.000124134	-0.000399784	-0.000145631	0.000220426	0.000286321	0.000281866	0.000190494	0.000115457	6.96706e-06	-5.08324e-05	7.3006e-05	0.000170096	0.000203448	0.000193955	-0.000157119	-0.000430741	-0.000376627	-0.000213824	-0.000105996	1.63077e-05	0.000220587	0.000284499	0.000241027	9.71183e-05	0.000131115	7.90499e-05	-0.000182327	-0.000365938	-0.000705149	-0.00082193	-0.000319603	3.58972e-05	2.93057e-05	-1.36421e-05	-0.000197968	-0.000623534	-0.000965854	-0.00115644	-0.000952943	-0.000486057
0.000302317	0.000308942	0.000295678	0.000248545	0.000247513	0.000255215	0.000201568	9.03373e-05	0.00012597	-2.00062e-05	-0.00022583	-0.000350209	-7.53898e-05	0.000118249	0.000203433	0.000206947	0.000137846	0.000161444	8.16388e-05	1.66483e-05	0.000166342	0.000106761	4.1464e-05	9.41074e-05	-0.000124135	-0.00043197	-0.000495859	-0.000185611	9.87441e-05	0.000219851	0.000266185	0.000276011	0.000251529	0.000169673	0.000139757	4.93497e-05	-0.000235751	-0.000414237	-0.000700538	-0.00077864	-0.000333921	-0.000102665	-0.000183119	-0.00022249	-0.000210176	-0.000511173	-0.00100062	-0.00115715	-0.000731355	-0.000239636
0.000211869	0.000196453	0.000281015	0.000279677	0.000254605	0.000243021	0.000170492	5.78828e-05	0.000100568	-3.23571e-05	-0.000126724	-0.000195386	6.19207e-05	0.000130209	0.000161683	0.000200133	0.000172771	0.000182066	3.38547e-05	-3.47041e-05	0.000202032	0.000115639	-4.33238e-05	-0.000124194	-0.000342213	-0.000596377	-0.00045313	-4.08282e-05	0.000147357	0.000226842	0.000265152	0.000284993	0.000286917	0.000253392	0.000210848	0.000121162	-1.41893e-05	-0.000142697	-0.00054307	-0.00079438	-0.000330672	-0.000104802	-0.000195282	-0.000209496	-8.33955e-05	-0.000139954	-0.000631562	-0.000905922	-0.000567452	-0.000255211
-2.5502e-05	7.99687e-05	0.000202382	0.000227689	0.000211885	0.000212653	0.000179069	9.83299e-05	8.26759e-05	7.16428e-05	0.000131869	9.4519e-05	0.000174974	0.000197876	0.000242027	0.000266227	0.000273416	0.000254371	0.000108274	9.70998e-05	0.000256195	0.000138782	9.56573e-06	-5.57053e-05	-0.000224905	-0.000412545	-0.0002374	4.9821e-05	9.9209e-05	0.000192308	0.000208431	0.000270139	0.000241826	0.000227851	0.0002363	0.000172241	7.81358e-05	-2.92468e-05	-0.000394351	-0.000816519	-0.000505047	-0.000197416	-0.000122507	5.89556e-05	0.000288456	0.000189855	-0.000240255	-0.000521003	-0.000325238	-0.000191305
-0.00030338	-8.83313e-05	1.23687e-05	3.48769e-05	8.51559e-05	0.000107669	0.000111203	0.00012075	0.000130833	0.000109925	0.000122998	0.000165073	0.000176818	0.000170962	0.000200284	0.000231167	0.000248028	0.000270392	0.000178093	0.000197645	0.000298292	0.000180073	9.53464e-05	6.75151e-05	-6.91009e-05	-0.000228614	-0.000154118	1.15124e-05	4.49021e-05	6.24583e-05	9.8269e-05	0.000172124	0.000196692	0.000211648	0.00021538	0.000192347	0.000126402	5.19644e-05	-0.000297356	-0.000926932	-0.000702012	-0.000361184	-0.000138631	9.56243e-05	0.000317505	0.000190442	-0.000281114	-0.000527678	-0.000313121	-0.000221535
-0.0004999	-0.000199701	-9.52797e-05	-0.000122447	-0.000162474	-0.000206135	-0.000192966	4.10114e-05	0.000169077	9.5024e-05	2.69281e-05	8.12784e-05	0.000106459	0.000117306	9.7486e-05	9.88935e-05	0.000130335	0.000193086	0.000274102	0.000256974	0.000210132	2.73528e-05	3.83901e-07	3.93493e-05	-5.76933e-05	-0.000243648	-0.000295964	-0.000171951	-9.85174e-05	-7.03086e-05	4.65456e-05	7.55281e-05	0.000103461	0.000144573	0.000133009	8.88991e-05	5.60787e-05	1.29786e-05	-0.00027847	-0.000909186	-0.00078619	-0.000623772	-0.000375982	-2.23058e-05	0.000330779	0.000260896	-5.27191e-05	-0.000197754	-2.95957e-05	-3.6234e-05
-0.000678539	-0.000414848	-0.000246953	-0.000222426	-0.000204059	-0.000271651	-0.000358907	-0.000177144	7.10357e-05	-4.42185e-05	-0.000211693	-0.000141657	1.58599e-06	6.11467e-05	-1.16969e-05	-9.44883e-05	4.23781e-05	0.000129028	0.000202934	0.000179148	2.10492e-05	-0.000133339	-0.000113882	-2.74379e-05	-0.000149654	-0.000276433	-0.000209608	-3.79913e-05	5.56539e-06	1.16256e-05	0.000125805	5.64702e-05	-2.542e-05	4.33139e-06	-5.50667e-05	-0.000198885	-0.000177786	-0.000148935	-0.000504373	-0.00108609	-0.000839118	-0.000756722	-0.000617443	-0.000382009	9.51109e-05	0.000107665	8.6415e-05	9.79867e-05	0.000134169	-3.09215e-05
-0.00103167	-0.000726354	-0.000515907	-0.000400939	-0.00030082	-0.000391708	-0.000377401	-0.000182506	9.12492e-05	4.9572e-05	-6.33132e-05	-6.61497e-05	8.8209e-05	0.000129803	8.18979e-05	1.40566e-05	0.000145665	0.000189797	0.000222888	0.000183234	-3.27762e-05	-8.25423e-05	3.46325e-05	0.000136007	9.64955e-05	2.41675e-05	5.79985e-05	0.000201805	0.000153633	0.000101903	9.25834e-05	-6.95379e-05	-0.00015063	-0.000241243	-0.000380206	-0.000482913	-0.000413306	-0.000254	-0.000667201	-0.00117224	-0.000679575	-0.000435306	-0.000323492	-0.000270428	0.000185346	0.000259087	0.000250182	0.000188016	5.71306e-05	2.16988e-05
-0.00150773	-0.00134877	-0.00111721	-0.000915739	-0.000664075	-0.000829135	-0.000698313	-0.000349841	-2.24696e-05	7.17005e-05	1.57377e-05	1.87205e-05	0.000157295	0.000157782	0.000202909	0.000223987	0.000234076	0.000120139	0.000139438	0.000109507	-7.36179e-05	3.66309e-05	0.00020718	0.000247668	0.000324019	0.00023827	0.00022435	0.000275058	7.43588e-05	7.50835e-05	-5.67304e-05	-0.000298398	-0.000403249	-0.000644619	-0.000894179	-0.000862412	-0.000609474	-0.000399247	-0.000809015	-0.00130298	-0.000604225	-0.000254252	-0.000167051	-0.000111326	0.000316873	0.000333408	0.000334619	0.000171473	-2.29754e-05	0.000118489
-0.00154388	-0.00158389	-0.00118894	-0.00100491	-0.000720522	-0.000740682	-0.000703812	-0.00042165	-0.000175136	-0.000103051	-0.000118383	-8.44656e-05	7.45394e-05	0.000116709	0.000203749	0.000234649	0.000175922	2.8447e-05	8.25763e-05	9.31181e-05	-1.52445e-05	0.000123703	0.000234762	0.000261377	0.000349007	0.000317693	0.000277139	0.000231585	7.0137e-05	2.32966e-05	-0.000219336	-0.000547866	-0.000633984	-0.00077627	-0.00117218	-0.00123037	-0.000930448	-0.000736052	-0.000986956	-0.00154387	-0.00079687	-0.000372661	-0.0001792	-1.47416e-05	0.000219916	0.000249163	0.000304192	0.000264971	9.85598e-05	0.00014873
-0.00168254	-0.00168225	-0.000917768	-0.000657926	-0.00055443	-0.000514608	-0.00059755	-0.000513186	-0.000348624	-0.000210633	-0.000289497	-0.000371572	-0.00021658	-7.54969e-05	0.000113682	0.000147622	-3.02995e-05	-0.000186722	-2.96123e-06	3.84186e-05	-0.000154791	1.68395e-05	0.000129446	0.000217141	0.000291366	0.000240587	0.000228873	0.000170198	-5.09752e-05	-0.000175879	-0.000505335	-0.000967368	-0.00106941	-0.00118735	-0.00186378	-0.00205396	-0.00163628	-0.00129016	-0.00144266	-0.00209759	-0.00146615	-0.00105603	-0.00073219	-0.000426953	-7.10385e-05	0.000166362	0.00016589	0.000215803	0.000212564	9.97627e-05
-0.00173556	-0.00143979	-0.000574174	-0.000355132	-0.000432273	-0.000421491	-0.000517274	-0.000553405	-0.000520847	-0.00039781	-0.000422367	-0.000547025	-0.000386977	-0.00019011	6.34443e-05	7.38398e-05	-0.000113607	-0.000242811	-4.98822e-05	-1.37812e-05	-0.000220036	-6.41434e-05	8.00254e-05	0.000196418	0.000211673	0.000120371	0.000149583	0.000164264	-5.72052e-05	-0.000319873	-0.000746352	-0.00138483	-0.00150542	-0.0015117	-0.00225473	-0.00267868	-0.00222539	-0.00170922	-0.00172431	-0.00223312	-0.0017358	-0.00153626	-0.00122861	-0.000736972	-0.000198535	7.83552e-05	3.79844e-06	6.72697e-05	0.000169946	0.000101654
-0.00175856	-0.00134281	-0.000481728	-0.000293446	-0.000490629	-0.000646574	-0.000756635	-0.000910288	-0.000879018	-0.000645128	-0.000599338	-0.000598471	-0.000435551	-0.000210734	8.04438e-06	-0.000112249	-0.000309193	-0.00026734	-5.14457e-05	9.89874e-07	-9.34073e-05	8.87849e-05	0.000197635	0.000232568	0.00023373	0.000184068	0.000177655	0.000197407	7.54804e-05	-0.000123037	-0.000556272	-0.00126552	-0.00147234	-0.0015869	-0.00216934	-0.00240153	-0.00188683	-0.00154765	-0.0015645	-0.00183601	-0.00130766	-0.00119683	-0.00101061	-0.000550221	-0.000136239	-4.3198e-05	-0.000177812	-3.42995e-05	0.000137485	8.56647e-05
-0.00208601	-0.00163821	-0.000617325	-0.000345997	-0.000534167	-0.000941156	-0.00117705	-0.0014134	-0.00132322	-0.000975986	-0.000961101	-0.000757359	-0.000531946	-0.000310147	-0.000151729	-0.000295102	-0.000307447	-8.50078e-05	5.2286e-05	-6.47901e-06	-0.000164255	-2.70562e-05	7.94686e-05	7.27181e-05	9.6182e-05	0.00011468	0.000159495	0.000178788	0.000186231	0.000122738	-0.00021422	-0.000808539	-0.00117314	-0.00155822	-0.00193855	-0.0018214	-0.00131539	-0.00135636	-0.00165796	-0.00189345	-0.00112899	-0.00082629	-0.000603459	-0.000175388	7.61216e-05	-4.40577e-05	-0.000130364	3.71797e-05	0.000171253	4.46493e-05
-0.00254883	-0.00206265	-0.000907631	-0.000391678	-0.000450253	-0.00103532	-0.00140952	-0.0016116	-0.00142434	-0.00111206	-0.00120944	-0.00115517	-0.000862331	-0.000482536	-0.000325175	-0.000512514	-0.00048629	-0.000204256	-3.04565e-06	-9.03911e-05	-0.000462111	-0.000522103	-0.000406065	-0.000389435	-0.000406704	-0.000313484	-0.000101088	4.32577e-05	0.000155457	0.000236622	3.64074e-05	-0.000448434	-0.00094308	-0.00145292	-0.00181963	-0.00159407	-0.00119966	-0.00135901	-0.00169881	-0.00178891	-0.000928913	-0.000624289	-0.00034966	9.52159e-05	0.000141233	-4.80292e-05	-6.67979e-05	0.000164556	0.000241868	6.18834e-05
-0.0022207	-0.0017655	-0.000885918	-0.000425999	-0.000570018	-0.00107673	-0.00134168	-0.00148092	-0.00134002	-0.00105661	-0.000909197	-0.000911986	-0.000664128	-0.000352443	-0.00016644	-0.00027633	-0.000264237	-0.000175988	-2.35075e-05	-0.000115435	-0.000571926	-0.000731629	-0.000705111	-0.000720658	-0.000967925	-0.00102253	-0.000614976	-0.000299921	-0.000210612	-4.43916e-05	2.11541e-05	-0.000174084	-0.000520617	-0.00086787	-0.00117543	-0.00109404	-0.000741578	-0.000719103	-0.000765075	-0.000652137	-0.00016023	-7.52834e-07	0.000143123	0.000297787	9.60105e-05	-2.59335e-05	3.66962e-05	0.000156142	0.000154809	-0.000118369
-0.00115397	-0.000914932	-0.000576849	-0.000568297	-0.000847773	-0.00105238	-0.00108758	-0.00125243	-0.00129365	-0.000955028	-0.000526774	-0.00057477	-0.0003849	-0.00020439	-8.12721e-05	-0.000228589	-0.000267644	-0.00023259	-1.37944e-05	7.68888e-06	-0.000271663	-0.000312809	-0.000276573	-0.000426985	-0.000906102	-0.00103104	-0.000536222	-0.00030635	-0.000287065	0.000103399	0.000200385	2.42489e-05	-0.000195533	-0.000354963	-0.000625628	-0.000759572	-0.000501181	-0.000296739	-0.000145035	-7.26292e-05	0.000145099	0.000240059	0.000297134	0.000284823	3.82472e-05	2.09705e-05	7.28848e-05	3.58531e-05	-1.16071e-05	-0.000433327
-0.000758751	-0.000734579	-0.000590516	-0.000681796	-0.00080926	-0.000824258	-0.000745044	-0.000953994	-0.00127497	-0.000990681	-0.000414731	-0.000396849	-0.000246975	-0.000200733	-0.000303189	-0.000583656	-0.000495889	-0.000344146	-2.35145e-05	5.3765e-05	-0.000107242	-3.95968e-05	-3.17243e-05	-0.000207714	-0.000669642	-0.000827417	-0.000341423	-0.000196494	-0.000219713	0.000180003	0.000265208	0.000141641	9.31217e-08	-9.82655e-05	-0.000335554	-0.000597401	-0.000439334	-0.000222872	-8.13368e-05	3.43119e-05	0.000229125	0.000284209	0.000273318	9.91348e-05	-0.000205255	-0.000181425	-1.14637e-05	-3.32481e-05	-9.09011e-05	-0.000623863
-0.000908108	-0.000920833	-0.000684887	-0.000721281	-0.00084087	-0.000754513	-0.000428204	-0.000444918	-0.000717075	-0.000576713	-0.000203816	-0.000162743	-8.38759e-05	-0.000104939	-0.000431756	-0.000848319	-0.00061088	-0.000359229	-5.49411e-05	-7.37981e-05	-0.000281912	-0.000117542	-1.7303e-05	-8.03285e-05	-0.00039516	-0.00049378	-2.15787e-05	7.91108e-05	-3.13273e-06	0.000202977	0.000234864	0.000139813	8.71834e-06	-6.86488e-05	-0.000257784	-0.000464638	-0.000375392	-0.000193717	-0.000179052	-2.15267e-05	0.000226961	0.000314915	0.00025834	-8.25376e-05	-0.000365697	-0.000339099	-1.86884e-05	-2.37202e-05	-0.000109583	-0.00067642
-0.000536111	-0.00061041	-0.000401275	-0.000359016	-0.000569844	-0.000564678	-0.000247725	-0.000281011	-0.00035095	-0.000173006	4.62935e-05	2.0084e-05	2.93629e-05	7.94004e-05	-0.000235839	-0.000686642	-0.000668755	-0.000655979	-0.000402525	-0.000353859	-0.000560621	-0.000372825	-0.000108086	2.78893e-05	-0.000123274	-0.000170104	0.000189457	0.000277093	0.000244906	0.000241803	0.000164083	3.42167e-05	-0.000171976	-0.000194529	-0.000264798	-0.000440342	-0.000374932	-0.000213713	-0.000241488	-2.57648e-05	0.000184937	0.00018365	7.13839e-05	-0.00035871	-0.000561247	-0.000531757	-0.000189204	-0.000130524	-0.000118701	-0.000490054
-0.000168002	-0.000218209	-0.000107654	-7.34967e-05	-0.000300412	-0.000305893	-8.4742e-05	-0.000193895	-0.000205994	7.17892e-05	0.00017717	0.000191872	0.000230896	0.000270468	-3.11492e-06	-0.000389528	-0.000594312	-0.000875319	-0.000656337	-0.000411052	-0.000375212	-0.000227313	-4.66603e-05	5.83902e-05	-4.6319e-07	2.65189e-06	0.000239863	0.000302484	0.000283015	0.000204135	0.000150718	5.20151e-06	-0.000368967	-0.000278724	-0.000128095	-0.000231229	-0.000192295	-0.000214775	-0.000239654	1.65354e-05	5.87921e-05	-0.000132929	-0.000317774	-0.000716612	-0.000953276	-0.00100424	-0.000543847	-0.000320099	-0.00011805	-0.000172718
-0.000132512	-0.000265774	-0.000222998	-0.000289629	-0.000511713	-0.00044156	-0.000336031	-0.000524633	-0.000463614	6.63706e-05	0.000106796	0.000117939	0.000213055	0.000307792	0.00012086	-8.13345e-05	-0.000170598	-0.000455075	-0.000325155	-0.000111766	-8.67887e-05	-4.64614e-05	0.000143751	0.000206323	0.000179262	0.000206037	0.000272169	0.000284993	0.000258136	0.000128817	4.37657e-06	-0.000130679	-0.000506379	-0.000331415	-0.000137816	-0.000119303	-7.04505e-05	-0.000257564	-0.000319448	-9.81542e-05	-9.00046e-05	-0.000239406	-0.000460553	-0.000946029	-0.0012834	-0.00135308	-0.000722681	-0.000429198	-0.00027563	-0.000118258
-0.000220192	-0.000562002	-0.000621034	-0.000683322	-0.000828117	-0.000722975	-0.000685197	-0.000893152	-0.000904577	-0.000173801	-1.44463e-05	4.38762e-05	5.04867e-05	0.000216535	0.00028224	0.000203764	0.000149283	-7.05321e-05	-1.16782e-05	0.000118138	0.000142237	0.000133649	0.000253382	0.000313406	0.000313256	0.000289308	0.000241822	0.000252822	0.000195298	-6.3772e-05	-0.000328287	-0.000347274	-0.00050472	-0.000314436	-0.000166162	-6.29905e-05	4.92138e-05	-5.89244e-05	-0.000177379	-4.79608e-05	-6.55901e-06	-0.000162108	-0.00037563	-0.000832213	-0.00111744	-0.00120341	-0.000580903	-0.000317984	-0.000215407	-0.000120715
-0.000292753	-0.000681413	-0.000605679	-0.00049998	-0.000552574	-0.000569155	-0.000629507	-0.000902548	-0.00101541	-0.000360442	-4.04828e-05	6.00421e-05	6.79875e-05	0.000186039	0.000324101	0.000285203	0.000219282	-6.65906e-06	-2.18543e-05	0.000118301	8.75099e-05	5.87497e-05	0.000148867	0.000200562	0.000164453	8.02953e-05	4.25557e-05	5.5926e-05	1.19367e-05	-0.000113261	-0.00026705	-0.00022025	-0.000289841	-0.000133389	-4.92269e-05	5.54193e-05	9.12846e-05	-0.000107126	-0.000306564	-0.000271925	-0.000310941	-0.000652291	-0.000901334	-0.00131159	-0.00149158	-0.00148172	-0.000676063	-0.000291057	-0.000128532	-0.000102381
-0.000261866	-0.000512153	-0.000358724	-0.000321129	-0.000457495	-0.000604994	-0.000920985	-0.00127551	-0.00131331	-0.000616395	-0.000215252	-4.04988e-05	3.11978e-05	0.000138923	0.00030671	0.000274818	0.000219087	4.77959e-05	-1.19652e-05	5.4843e-05	-3.73477e-05	-5.04291e-05	-5.10578e-05	-1.80152e-05	-8.80962e-05	-0.000165157	-0.000275168	-0.000399348	-0.000412657	-0.000287473	-0.000148805	-7.19472e-05	-0.000106196	6.19289e-05	0.000144949	0.000170952	5.12897e-05	-0.000281064	-0.000589855	-0.00066343	-0.00086325	-0.00146162	-0.00185799	-0.00218791	-0.00217964	-0.00212456	-0.00109988	-0.000462091	-0.000225587	-0.000222319
-0.000225522	-0.000429718	-0.00044077	-0.000673498	-0.000927166	-0.00107166	-0.0013085	-0.00127278	-0.00113082	-0.000626748	-0.00034783	-0.000136478	-3.58492e-05	9.80398e-05	0.000282502	0.000258369	0.000146376	-5.67907e-05	-5.4484e-05	7.46929e-05	-1.58512e-05	-6.60369e-05	-0.000162712	-0.000174823	-0.000235214	-0.000334924	-0.000499448	-0.000706618	-0.000692173	-0.000469121	-0.000193304	-0.000116345	-0.000123966	0.000110946	0.000228749	0.000232653	9.85345e-05	-0.000394958	-0.000892727	-0.00109031	-0.00127516	-0.00201934	-0.00252837	-0.00262897	-0.00255637	-0.00260618	-0.00154604	-0.000713713	-0.000274589	-4.07076e-05
-0.000116901	-0.00040676	-0.00048921	-0.000712675	-0.000847384	-0.000807587	-0.000783504	-0.000559358	-0.000442618	-0.000176854	-2.11824e-05	0.000117064	0.000195569	0.000257119	0.000279803	0.000256403	0.00017702	-7.02081e-05	-0.000108779	2.34019e-05	-7.74008e-05	-0.000266985	-0.000444096	-0.000400115	-0.000415889	-0.000458505	-0.000593239	-0.000826263	-0.000623077	-0.000317395	-0.0001714	-0.000158335	-0.000138159	0.000157645	0.000219592	0.000191825	5.59259e-05	-0.000415593	-0.000836282	-0.00112248	-0.00126863	-0.00209928	-0.00272194	-0.00273474	-0.00257666	-0.00250343	-0.00159441	-0.000839907	-0.000457132	-9.63834e-05
5.755e-05	-0.00023059	-0.000394395	-0.000609018	-0.00063835	-0.000611421	-0.000590468	-0.00045941	-0.000333315	-4.58181e-05	0.000107472	0.000243935	0.000279368	0.000232061	0.000140677	0.000179867	0.000180689	-0.000118379	-0.000214313	-0.000108639	-0.000144553	-0.000286473	-0.000498253	-0.000435661	-0.000457684	-0.000495761	-0.000629238	-0.000813637	-0.00047563	-0.000175446	-0.000122745	-6.59672e-05	4.50229e-05	0.000219346	0.000149081	0.000168407	5.75204e-05	-0.000322649	-0.000618218	-0.000842157	-0.000992681	-0.00197679	-0.00264357	-0.00249374	-0.00233775	-0.00213075	-0.00138388	-0.000853978	-0.000580208	-0.00020959
6.80802e-05	-0.00020289	-0.000377525	-0.000528915	-0.000402575	-0.000454955	-0.00053615	-0.000530745	-0.000324646	5.38006e-05	0.000232564	0.0003255	0.000323349	0.000248156	9.1408e-05	0.000125055	0.000233989	5.0668e-05	-0.000102574	-0.000111623	-0.000196523	-0.000261891	-0.000461521	-0.000320521	-0.000310839	-0.000418165	-0.000617264	-0.00078782	-0.000446343	-0.000126505	-3.33173e-05	4.66366e-05	0.000106985	0.000165399	7.99808e-05	0.000112431	8.62351e-05	-0.000146118	-0.000390477	-0.000522427	-0.000628592	-0.00145672	-0.00192307	-0.00165252	-0.00156684	-0.0012852	-0.000633656	-0.000449191	-0.000420294	-0.000175
-0.000195175	-0.000435998	-0.00062285	-0.000817264	-0.000558114	-0.000435206	-0.00031873	-0.000240682	-0.000137104	0.000160567	0.000278771	0.000312897	0.000320533	0.000238282	-6.2787e-05	-1.86998e-05	0.000216598	0.000188718	0.000110621	9.41003e-05	-7.29457e-05	-0.000139902	-0.000287564	-5.70823e-05	1.75902e-05	-8.72664e-05	-0.000170494	-0.000228927	-7.62356e-05	9.61916e-05	0.000163123	0.000205479	0.000209512	0.000184787	0.000148711	0.000179341	0.000133331	-5.36241e-06	-0.000193982	-0.000231798	-0.000339161	-0.000969124	-0.00131528	-0.00118371	-0.00104712	-0.00069933	-0.000254148	-0.000467676	-0.000616825	-0.000475286
[truncated: 367 more rows]
[truncated: 400 more columns]

## Sheet: Figure 3c
0	0.000537037	0.000617994	0.000525275	0.000138376	-0.000108837	-2.4349e-05	0.000221734	0.000417858	0.000466436	0.00041439	0.000295283	0.000230816	0.000228694	0.000159401	0.000162792	0.000275545	0.000391001	0.000378798	0.000253145	-1.06184e-05	-0.000126398	-1.04023e-05	6.71357e-05	-1.0647e-05	-5.09514e-05	1.71583e-05	1.87301e-05	3.04446e-05	9.5075e-05	0.000180983	0.000262697	0.000293184	0.000217283	0.000107445	8.66624e-05	0.000200399	0.000294617	0.000286935	0.000182454	-4.56125e-06	-0.000149874	-0.000138597	-9.11992e-06	0.000112297	0.000176875	0.00019943	0.000100008	-2.0329e-05	6.83416e-05
[truncated: 149 more rows]
[truncated: 100 more columns]

[truncated: 58 more sheets: Figure 3d, Figure 4a, Figure 4b, Figure 5a, Figure 5b, Figure 5c, Figure 5d, Figure 5e, Figure5f, Figure 5g, Figure 5h, Figure 6a, Figure 6b, Figure 6c, Figure 6d, S1a, S1b, S1c, S1d, S1e …]
